# Supplementary material for: Electronic health record in military healthcare systems: A systematic review
Source: PLoS One. 2025 Feb 12;20(2):e0313641. doi: 10.1371/journal.pone.0313641 (PMC11819606; doi:10.1371/journal.pone.0313641)
Supplement: S2 File — (XLS) [file pone.0313641.s002.xls]

## Sheet: included articles
1	Wong, K.H., et al., Prototype of a military medic smartphone medical graphical user interface for use by medics in deployed environments. Military Medicine, 2020. 185(Supplement_1): p. 536-543.
2	Wilk, J.E., et al., Diagnosis of PTSD by Army behavioral health clinicians: are diagnoses recorded in electronic health records? Psychiatric Services, 2016. 67(8): p. 878-882.
3	Thériault, F.L., et al., Spinal pain and major depression in a military cohort: bias analysis of dependent misclassification in electronic medical records. Social Psychiatry and Psychiatric Epidemiology, 2022. 57(3): p. 575-581.
4	Spott, M.A., et al., The DoD Trauma Registry versus the electronic health record. Military medicine, 2018. 183(suppl_2): p. 8-11.
5	Smith, B., et al., Challenges of self-reported medical conditions and electronic medical records among members of a large military cohort. BMC Medical Research Methodology, 2008. 8: p. 1-10.
6	Sloane, E., G. Leroy, and S. Sheetz, An Integrated Social Actor and Service Oriented Architecture (SOA) Approach for Improved Electronic Health Record (EHR) Privacy and Confidentiality in the US National Healthcare Information Network (NHIN). AMCIS 2007 Proceedings, 2007: p. 366.
7	Singla, M., et al., Clinical codes combined with procedure codes increase diagnostic accuracy of Crohn’s disease in a US Military health record. BMJ open gastroenterology, 2020. 7(1): p. e000378.
8	Silva, R., et al., Interoperable Electronic Health Records (EHRs) for Ecuador. J Health Med Informat, 2017. 8(271): p. 2.
9	Rockswold, P.D. and V.W. Finnell, Predictors of tool usage in the military health system’s electronic health record, the armed forces health longitudinal technology application. Military medicine, 2010. 175(5): p. 313-316.
10	Reimer, R.J., et al., An electronic health record cohort of veterans with amyotrophic lateral sclerosis. Amyotrophic Lateral Sclerosis and Frontotemporal Degeneration, 2023. 24(7-8): p. 695-701.
11	Milenković, D., et al., Electronic health system: Development and implementation into the health system of the Republic of Serbia. Vojnosanitetski pregled, 2012. 69(10): p. 880-890.
12	Lucas, J.E., et al., An electronic health record based model predicts statin adherence, LDL cholesterol, and cardiovascular disease in the United States Military Health System. PLoS One, 2017. 12(11): p. e0187809.
13	Li, R., et al., Early Prediction of Alzheimers Disease Leveraging Symptom Occurrences from Longitudinal Electronic Health Records of US Military Veterans. arXiv preprint arXiv:2307.12369, 2023.
14	Li, L., et al. The Design and Application of an Electronic Health Record System for Digital Health Management. in International Conference on Health Informatics. 2014. SCITEPRESS.
15	Li, J. A service-oriented approach to interoperable and secure personal health record systems. in 2017 IEEE Symposium on Service-Oriented System Engineering (SOSE). 2017. IEEE.
16	Leightley, D., et al. Identifying military service status in electronic healthcare records from psychiatric secondary healthcare services: a validation exercise using the military service identification tool. in Healthcare. 2023. MDPI.
17	Leightley, D., et al., Integrating electronic healthcare records of armed forces personnel: Developing a framework for evaluating health outcomes in England, Scotland and Wales. International journal of medical informatics, 2018. 113: p. 17-25.
18	Ladan, A. and U.D. Daura, Health Information Management by Record Officers: A Study of Military Hospitals in Lagos Metropolis. MiddleBelt Journal of Library and Information Science, 2015. 13.
19	Khan, S., Military health system transformation implications on health information technology modernization. 2018, Oxford University Press. p. 56-59.
20	Hoyt, R. and A. Yoshihashi, Lessons learned from implementation of voice recognition for documentation in the military electronic health record system. Perspectives in health information management/AHIMA, American Health Information Management Association, 2010. 7(Winter).
21	Herzog, C.M., et al., Metabolic syndrome in the Military Health System based on electronic health data, 2009–2012. Military Medicine, 2015. 180(1): p. 83-90.
22	Giannakopoulou, O., et al., A platform for health record management of the conscripts in the Hellenic Navy, in Public Health and Informatics. 2021, IOS Press. p. 362-366.
23	Friedman, D.R., et al., Integration of patient-reported outcome measures in the electronic health record: The Veterans Affairs experience. JCO Clinical Cancer Informatics, 2022. 6: p. e2100086.
24	Do, N.V., et al., The military health system's personal health record pilot with Microsoft HealthVault and Google Health. Journal of the American Medical Informatics Association, 2011. 18(2): p. 118-124.
25	Chretien, J.-P., K.C. Chretien, and J.A. Pavlin, Long-term health consequences of military service: A proposal to strengthen surveillance and research. Public health reports, 2016. 131(6): p. 834-838.
26	Charles, M.-J., B.J. Harmon, and P.S. Jordan, Improving patient safety with the military electronic health record. Advances in Patient Safety: From Research to Implementation (Volume 3: Implementation Issues), 2005.
27	Bramoweth, A.D., C.A. Tighe, and G.S. Berlin, Insomnia and insomnia-related care in the Department of Veterans Affairs: an electronic health record analysis. International journal of environmental research and public health, 2021. 18(16): p. 8573.
28	Blosnich, J.R., et al., Social determinants and military veterans’ suicide ideation and attempt: a cross-sectional analysis of electronic health record data. Journal of general internal medicine, 2020. 35: p. 1759-1767.
29	Bar-Dayan, Y., et al., Using electronic health records to save money. Journal of the American Medical Informatics Association, 2013. 20(e1): p. e17-e20.

## Sheet: excluded articles by title
1	A’Rashdy, F., et al., Trends of sickness certifications in primary health care in Muscat, sultanate of Oman. Oman Medical Journal, 2015. 30(2): p. 95-99.
2	Aashiq Banu, S., et al., A Review of Genome to Chaos: Exploring DNA Dynamics in Security. Multimedia Tools and Applications, 2024.
3	Abada, W. and A. Bouramoul. Exploring the Nexus of Mental Health Research and Data Synthesis: Role of Medical Data Quality in Machine Learning for Addiction Studies. in 7th IEEE International Conference on Advanced Technologies, Signal and Image Processing, ATSIP 2024. 2024.
4	Abbasi, H., et al., The extent of achieving the expected goals of the Ministry of Health in the implementation of the electronic health record system from the end-users' viewpoint in West Azerbaijan province. Journal of Health Administration, 2023. 26(1): p. 9-28.
5	Abbott, P.A. and M.B. Weinger, Health information technology:Fallacies and Sober realities – Redux A homage to Bentzi Karsh and Robert Wears. Applied Ergonomics, 2020. 82.
6	Abbott, T.E.F., et al., Prospective observational cohort study on grading the severity of postoperative complications in global surgery research. British Journal of Surgery, 2019. 106(2): p. e73-e80.
7	Abdallah, W., et al., Arabic Version of Learning Organization Survey Short-Form: Hospital Pharmacy Settings. Hospital Pharmacy, 2021. 56(3): p. 141-151.
8	Abdel Halim, R.M., S.M. Saber, and N.A.E. Fahim, Evaluation of synergistic activity of antibiotic combinations in extensive drug-resistant Acinetobacter species using checkerboard assay. Journal of Medical Microbiology, 2023. 72(2).
9	Abdel Malak, R.S., A Concept Analysis of “Follower” Within the Context of Professional Nursing. Nursing Forum, 2016. 51(4): p. 286-294.
10	Abdelaziz, M.A.A., et al., Unlocking supply chain product and process innovation through the development of supply chain learning capabilities under technological turbulence: Evidence from Egyptian SMEs. Journal of Manufacturing Technology Management, 2023. 34(5): p. 793-819.
11	Abdel-Halim, A., M. Al Khars, and A. Alnasser, Evaluating the technical efficiency of Saudi Arabian telecommunications companies using window DEA and AHP techniques. International Journal of Islamic and Middle Eastern Finance and Management, 2023. 16(6): p. 1306-1325.
12	Abdelwahab, M.A., et al., Phenotypic and Genotypic Characterization of Methicillin Resistance in Staphylococci Isolated from an Egyptian University Hospital. Pathogens, 2023. 12(4).
13	Abdelwahed, N.A.A., et al., Forecasting turnover intention: an analysis of psychological factors and perceived organizational support among healthcare professionals. International Journal of Human Rights in Healthcare, 2023.
14	Abdullah Aladaili, M. and R. Mottershead. Exploring New Digital Health-Care Frontiers: Ingenuity and Vision from Saudi Arabia in Establishing a National Military Health Control and Command Centre. in Proceedings - 2024 IEEE 48th Annual Computers, Software, and Applications Conference, COMPSAC 2024. 2024.
15	Abe, T.K., et al., Operations research applications in hospital operations: Part II. IIE Transactions on Healthcare Systems Engineering, 2016. 6(2): p. 96-109.
16	Abedi, G., J.Y. Charati, and A. Marvi, Satisfaction of service recipients and providers in health centers with urban family physician services and other health centers in Sari and Gorgan, North of Iran. Journal of Mazandaran University of Medical Sciences, 2019. 29(172): p. 80-89.
17	Åberg, F., A. Britton, and P.K. Luukkonen, Changes over time in the Chronic Liver Disease risk score predict liver-related outcomes: longitudinal analysis of the Whitehall II study. Scandinavian Journal of Gastroenterology, 2023. 58(2): p. 170-177.
18	Abid, M.H., et al., Redesign of Health Care Systems to Reduce Diagnostic Errors: Leveraging Human Experience and Artificial Intelligence. Journal of Clinical Outcomes Management, 2023. 30(3): p. 67-70.
19	Abo-Amer, A.E., et al., Prevalence and Molecular Characterization of Methicillin-Resistant Staphylococcus aureus from Nasal Specimens: Overcoming MRSA with Silver Nanoparticles and Their Applications. Journal of Microbiology and Biotechnology, 2022. 32(12): p. 1537-1546.
20	Aboelmaged, M. and S. Mouakket, Influencing models and determinants in big data analytics research: A bibliometric analysis. Information Processing and Management, 2020. 57(4).
21	Abouelfetouh, A., et al., Diversity of carbapenem-resistant Acinetobacter baumannii and bacteriophage-mediated spread of the Oxa23 carbapenemase. Microbial Genomics, 2022. 8(2).
22	Aboumrad, M., et al., Rural-urban trends in health care utilization, treatment, and mortality among US veterans with congestive heart failure: A retrospective cohort study. Journal of Rural Health, 2023. 39(4): p. 844-852.
23	Aboumrad, M., et al., Posttraumatic stress disorder and suicide among veterans with prostate cancer. Psycho-Oncology, 2021. 30(4): p. 581-590.
24	Aboushady, A.T., et al., Key Recommendations for Antimicrobial Resistance Surveillance: Takeaways From the CAPTURA Project. Clinical Infectious Diseases, 2023. 77: p. S581-S587.
25	Abraham, K.M., et al., Employment after Vocational Rehabilitation Predicts Decreased Health Care Utilization in Veterans with Mental Health Diagnoses. Military Medicine, 2021. 186(9): p. 850-857.
26	Abrar, S., et al., Prevalence of extended-spectrum-β-lactamase-producing Enterobacteriaceae: First systematic meta-analysis report from Pakistan. Antimicrobial Resistance and Infection Control, 2018. 7(1).
27	Abu AlSel, B.T., et al., Iron Homeostasis-Related Parameters and Hepcidin/Ferritin Ratio: Emerging Sex-Specific Predictive Markers for Metabolic Syndrome. Metabolites, 2024. 14(9).
28	Abu Jaber, A.M.R., et al., The Clinical Efficacy of Adding Ceftazidime/Avibactam to Standard Therapy in Treating Infections Caused by Carbapenem-Resistant Klebsiella pneumonia with blaOXA-48-like Genes. Antibiotics, 2024. 13(3).
29	Abuauf, M., et al., COVID-19 Conceptual Modeling: Single-Center Cross-Sectional Study. JMIR Formative Research, 2023. 7.
30	Abubakar, M.M., et al., Assessing the impact of COVID-19 on prescription patterns and antibiotic use: Insights from three military health facilities. Research in Social and Administrative Pharmacy, 2024. 20(2): p. 157-162.
31	Aburayya, A., et al., An investigation of factors affecting patients waiting time in primary health care centers: An assessment study in Dubai. Management Science Letters, 2020. 10(6): p. 1265-1276.
32	Abutaleb, N.S., et al., In vitro and in vivo activities of the carbonic anhydrase inhibitor, dorzolamide, against vancomycin-resistant enterococci. PeerJ, 2021. 9.
33	Abutaleb, R.A., S.S. Alqahtany, and T.A. Syed, Integrity and Privacy-Aware, Patient-Centric Health Record Access Control Framework Using a Blockchain. Applied Sciences (Switzerland), 2023. 13(2).
34	Abuyadek, R.M., et al., Acceptability of Tele-mental Health Services Among Users: A Systematic Review and Meta-analysis. BMC Public Health, 2024. 24(1).
35	Abuzaid, A.N., The Role of Strategic Thinking in Building Organizational Ambidexterity: Applied Study on the Public Shareholding Companies Listed in Amman Stock Exchange. Jordan Journal of Business Administration, 2019. 15(3): p. 311-329.
36	Acak, P., et al., Stakeholder influence, local revenue mobilisation and service delivery in district local governments: evidence from districts in Northern Uganda. African Journal of Economic and Management Studies, 2024.
37	Accini Mendoza, J.L., et al., Updated Consensus statement on critical medicine for the multidisciplinary care of the patient with a suspected or confirmed diagnosis of COVID-19. Acta Colombiana de Cuidado Intensivo, 2020. 20: p. 1-112.
38	Acharya, T., et al., Statin Use and the Risk of Kidney Disease with Long-Term Follow-Up (8.4-Year Study). American Journal of Cardiology, 2016. 117(4): p. 647-655.
39	Ackers, L., et al., Opportunities and challenges for improving anti-microbial stewardship in low- and middle-income countries; lessons learnt from the maternal sepsis intervention in western Uganda. Antibiotics, 2020. 9(6): p. 1-16.
40	Ackland, P.E., et al., What Contributes to Sustainability? Examining Access to Medications for Opioid Use Disorder in Low-Adopting VHA Facilities. Journal of General Internal Medicine, 2023. 38(12): p. 2647-2654.
41	Acree, M.E., E. Morgan, and M.Z. David, S. aureus infections in chicago, 2006-2014: Increase in CA MSSA and decrease in MRSA incidence. Infection Control and Hospital Epidemiology, 2017. 38(10): p. 1226-1234.
42	Adamowicz, J.L., et al., United States Veterans with comorbid chronic fatigue syndrome and chronic pain: do women differ from men? Fatigue: Biomedicine, Health and Behavior, 2024. 12(3): p. 238-245.
43	Adamowicz, J.L., et al., A population-based investigation into the prevalence of chronic fatigue syndrome in United States military Veterans with chronic pain. Fatigue: Biomedicine, Health and Behavior, 2023. 11(2-4): p. 129-141.
44	Adams, D.J., et al., Otitis Media and Related Complications Among Children with Autism Spectrum Disorders. Journal of Autism and Developmental Disorders, 2016. 46(5): p. 1636-1642.
45	Adams, R.S., et al., Traumatic Brain Injury Classification Variability during the Afghanistan/Iraq Conflicts: Surveillance, Clinical, Research, and Policy Implications. Journal of Head Trauma Rehabilitation, 2022. 37(6): p. 361-370.
46	Adams, R.S., et al., Predictors of Veterans Health Administration utilization and pain persistence among soldiers treated for postdeployment chronic pain in the Military Health System. BMC Health Services Research, 2021. 21(1).
47	Aday, A.W., et al., Association of Sex and Race with Incident Peripheral Artery Disease among Veterans with Normal Ankle-Brachial Indices. JAMA Network Open, 2022. 5(11): p. E2240188.
48	Adegbala, O., et al., Predictors, Burden, and the Impact of Arrhythmia on Patients Admitted for Acute Myocarditis. American Journal of Cardiology, 2019. 123(1): p. 139-144.
49	Adejumo, A.A., et al., Artificial intelligence in medical practice: closing the gap for the present and creating opportunities for the future. Nigerian Health Journal, 2023. 23(2): p. 580-586.
50	Adekunle, R.O., K. DeSilva, and E.J. Cartwright, Hepatitis C care continuum in a Human Immunodeficiency Virus (HIV) positive cohort: Data from the HIV atlanta veterans affairs cohort study. Open Forum Infectious Diseases, 2020. 7(4).
51	Adhikary, P.K., et al., Exploring the Efficacy of Large Language Models in Summarizing Mental Health Counseling Sessions: Benchmark Study. JMIR Mental Health, 2024. 11.
52	Adiga, A., et al. All Models Are Useful: Bayesian Ensembling for Robust High Resolution COVID-19 Forecasting. in Proceedings of the ACM SIGKDD International Conference on Knowledge Discovery and Data Mining. 2021.
53	Adikaram, K.K.N.B. and H.A.K.N.S. Surangi, Creating opportunities in a challenging environment: experiential crisis learning behaviour of tourism SMEs in Sri Lanka. Cogent Business and Management, 2024. 11(1).
54	Adisa, A.O., et al., Global variation in anastomosis and end colostomy formation following left-sided colorectal resection. British Journal of Surgery, 2019. 3(3): p. 403-414.
55	Adler, A., et al., Clinical and molecular features of NDM-producing Acinetobacter baumannii in a multicenter study in Israel. Annals of Clinical Microbiology and Antimicrobials, 2023. 22(1).
56	Adler, A.B., et al., Hitting the Mark: The Influence of Emotional Culture on Resilient Performance. Journal of Applied Psychology, 2022. 107(2): p. 319-327.
57	Admon, A.J., et al., Consensus elements for observational research on COVID-19-related long-term outcomes. Medicine (United States), 2022. 101(46): p. E31248.
58	Adomah-Afari, A., A. Anakwa-Awuku, and D.D. Gadeka, Patients' satisfaction with the quality of care upon implementation of electronic health records system at the 37 Military Hospital, Ghana. Health Sciences Investigations Journal, 2023. 4(2): p. 494-501.
59	Aeknarajindawat, N., Safety climate impact on the safety behavior in chemical industry of Thailand. Journal of Security and Sustainability Issues, 2020. 9: p. 1-12.
60	Afari-Asiedu, S., et al., Determinants of Inappropriate Antibiotics Use in Rural Central Ghana Using a Mixed Methods Approach. Frontiers in Public Health, 2020. 8.
61	Aftab, M., S.A.A. Bokhari, and M. Ali, An empirical study on individual performance and turnover intention among university employees: a multiple mediation model. Asia-Pacific Journal of Business Administration, 2024. 16(2): p. 441-453.
62	Agarwal, R., M. Dugas, and G. Gao, Augmenting physicians with artificial intelligence to transform healthcare: Challenges and opportunities. Journal of Economics and Management Strategy, 2024. 33(2): p. 360-374.
63	Aggarwal, R., et al., Myocardial viability imaging using a novel non-breath-hold cardiac MRI protocol: a comparative assessment with 18F-FDG PET. Egyptian Journal of Radiology and Nuclear Medicine, 2020. 51(1).
64	Aggarwal, S., N. Kumar, and S. Tanwar, Blockchain-envisioned UAV communication using 6G networks: Open issues, use cases, and future directions. IEEE Internet of Things Journal, 2021. 8(7): p. 5416-5441.
65	Aghazadehsanai, N., et al., Prevalence of calcified carotid artery atheromas on digital panoramic images among perimenopausal and postmenopausal African American women. Oral Surgery, Oral Medicine, Oral Pathology and Oral Radiology, 2017. 123(5): p. 621-625.
66	Agingu, W., et al., Neisseria gonorrhoeae isolates resistant to extended spectrum cephalosporins and macrolides isolated from symptomatic men in western Kenya. International Journal of STD and AIDS, 2024. 35(12): p. 935-943.
67	Agrawal, N., Multi-criteria decision-making toward supplier selection: exploration of PROMETHEE II method. Benchmarking, 2022. 29(7): p. 2122-2146.
68	Agron, R.T., et al., Evaluation of healthcare for transgender veterans. Endocrine and Metabolic Science, 2021. 2.
69	Aguilar, B.J., et al., Rule-Based Identification of Individuals with Mild Cognitive Impairment or Alzheimer’s Disease Using Clinical Notes from the United States Veterans Affairs Healthcare System. Neurology and Therapy, 2023. 12(6): p. 2067-2078.
70	Agwunobi, A. and P. Osborne, Dynamic capabilities and healthcare: Aframework for enhancing the competitive advantage of hospitals. California Management Review, 2016. 58(4): p. 141-161.
71	Ahamed, R., et al., An observation: Could the spread of Adenovirus in South Asia pose a hazard to global public health? Health Science Reports, 2023. 6(9).
72	Ahandani, M.D. and J.M. Bekki. Exploring the Landscape of Graduate Student Mental Health: Populations, Methods, and Terminologies-Who is Missing from the Conversation? in ASEE Annual Conference and Exposition, Conference Proceedings. 2024.
73	Ahene, E., et al., Heterogeneous signcryption with proxy re-encryption and its application in EHR systems. Telecommunication Systems, 2022. 80(1): p. 59-75.
74	Ahluwalia, P., et al., Ethno-demographic disparities in humoral responses to the COVID-19 vaccine among healthcare workers. Journal of Medical Virology, 2023. 95(9).
75	Ahmad, F., et al., Non-β Lactam Inhibitors of the Serine β-Lactamase blaCTX-M15 in Drug-Resistant Salmonella typhi. Journal of Chemical Information and Modeling, 2023. 63(21): p. 6681-6695.
76	Ahmad, H., et al., Spatial modeling of Dengue prevalence and kriging prediction of Dengue outbreak in Khyber Pakhtunkhwa (Pakistan) using presence only data. Stochastic Environmental Research and Risk Assessment, 2020. 34(7): p. 1023-1036.
77	Ahmad, M., et al., Decision Level Fusion Using Hybrid Classifier for Mental Disease Classification. Computers, Materials and Continua, 2022. 72(3): p. 5041-5058.
78	Ahmad, S.R., et al., Feasibility of Extracting Meaningful Patient Centered Outcomes From the Electronic Health Record Following Critical Illness in the Elderly. Frontiers in Medicine, 2022. 9.
79	Ahmadi, E., et al., A metaheuristic-based stacking model for predicting the risk of patient no-show and late cancellation for neurology appointments. IISE Transactions on Healthcare Systems Engineering, 2019. 9(3): p. 272-291.
80	Ahmadi, N., et al., Traumatic brain injury, coronary atherosclerosis and cardiovascular mortality. Brain Injury, 2015. 29(13-14): p. 1635-1641.
81	Ahmadian, L., S. Salehi Nejad, and R. Khajouei, Evaluation methods used on health information systems (HISs) in Iran and the effects of HISs on Iranian healthcare: A systematic review. International Journal of Medical Informatics, 2015. 84(6): p. 444-453.
82	Ahmadzai, M.A., et al., Armed conflict and the proliferation of antimicrobial resistance: The situation in war-ravaged Afghanistan. International Journal of One Health, 2022. 8(1): p. 43-47.
83	Ahmed, A., et al., Health care associated Clostridioides difficile infection and colonization in patients admitted at tertiary care hospital Pakistan. Journal of the Pakistan Medical Association, 2022. 72(4): p. 610-615.
84	Ahmed, F., et al., Combating antimicrobial resistance: A paradigm shift from general to precision medicine. Chemical Biology Letters, 2024. 11(2).
85	Ahmed, F.S., et al., A statistically rigorous deep neural network approach to predict mortality in trauma patients admitted to the intensive care unit. Journal of Trauma and Acute Care Surgery, 2020. 89(4): p. 736-742.
86	Ahmed, F.U., et al. Development of an Intelligent System for Brain Stroke Prediction using Ensemble Feature Selection and Machine Learning Technique. in 2023 26th International Conference on Computer and Information Technology, ICCIT 2023. 2023.
87	Ahmed, H.B., et al., Technical textiles modified with immobilized carbon dots synthesized with infrared assistance. Journal of Colloid and Interface Science, 2021. 604: p. 15-29.
88	Ahmed, I., et al., A heterogeneous network embedded medicine recommendation system based on LSTM. Future Generation Computer Systems, 2023. 149: p. 1-11.
89	Ahmed, M., et al. Securing Medical Forensic System Using Hyperledger Based Private Blockchain. in ICCIT 2020 - 23rd International Conference on Computer and Information Technology, Proceedings. 2020.
90	Ahmed, M.E., A. Al-Haddad, and A. Bualbanat, POSSIBLE IMPACTS OF COVID-19 PANDEMIC ON DOMESTIC WASTEWATER CHARACTERISTICS IN KUWAIT. Journal of Environmental Engineering and Landscape Management, 2022. 30(3): p. 393-411.
91	Ahmed, N.B., et al., Cybersecurity challenges for field hospitals: impacts of emergency cyberthreats during emergency situations. International Journal of Emergency Management, 2023. 18(3): p. 274-292.
92	Ahmed, N.J., et al., Implementing an Antimicrobial Stewardship Programme to Improve Adherence to a Perioperative Prophylaxis Guideline. Healthcare (Switzerland), 2022. 10(3).
93	Ahmed, S. Knowledge based systems for ubiquitous e-healthcare. in 2014 International Conference on Web and Open Access to Learning, ICWOAL 2014. 2015.
94	Ahmed, S., et al., The prevalence of multidrug resistance in uropathogens of patients admitted in the intensive care unit of a tertiary care hospital. Naunyn-Schmiedeberg's Archives of Pharmacology, 2024. 397(9): p. 7117-7127.
95	Ahmed, S., et al., Prospective evaluation of serum procalcitonin in critically ill patients with suspected sepsis- experience from a tertiary care hospital in Pakistan. Annals of Medicine and Surgery, 2018. 35: p. 180-184.
96	Ahmed, S.F., et al., Deep learning modelling techniques: current progress, applications, advantages, and challenges. Artificial Intelligence Review, 2023. 56(11): p. 13521-13617.
97	Ahmed, Z., et al., Value-Based Health Care in Inflammatory Bowel Disease. Inflammatory Bowel Diseases, 2019. 25(6): p. 958-968.
98	Ahmedani, B.K., et al., Major Physical Health Conditions and Risk of Suicide. American Journal of Preventive Medicine, 2017. 53(3): p. 308-315.
99	Ahmedani, B.K., et al., Variation in patterns of health care before suicide: A population case-control study. Preventive Medicine, 2019. 127.
100	Ahn, H.S., et al., The Association of Body Mass Index and Waist Circumference with the Risk of Achilles Tendon Problems: A Nationwide Population-Based Longitudinal Cohort Study. CiOS Clinics in Orthopedic Surgery, 2023. 15(3): p. 488-498.
101	Ahnaf, A., T.H. Orpa, and M.I. Rizu. Medical Specialty Classification from A Bangla Dataset: A Token Level Approach Using Several Machine and Deep Learning Algorithms. in 2021 5th International Conference on Electrical Engineering and Information and Communication Technology, ICEEICT 2021. 2021.
102	Ahouanmenou, S., A. Van Looy, and G. Poels, Information security and privacy in hospitals: a literature mapping and review of research gaps. Informatics for Health and Social Care, 2023. 48(1): p. 30-46.
103	Ahsan, M.J., The role of emotional intelligence in effective corporate social responsibility leadership. International Journal of Organizational Analysis, 2023. 31(8): p. 75-91.
104	Ahtisham, M.M., et al., EFFECT OF DESPOTIC LEADERSHIP ON ORGANIZATIONAL CYNICISM: ROLE OF MORAL DISENGAGEMENT AND ORGANIZATIONAL IDENTIFICATION. Business: Theory and Practice, 2023. 24(1): p. 194-205.
105	Ahuja, R.B., et al., ISBI Practice Guidelines for Burn Care. Burns, 2016. 42(5): p. 953-1021.
106	Ahuja, S., Professional Identity Threats in Interprofessional Collaborations: A Case of Architects in Professional Service Firms. Journal of Management Studies, 2023. 60(2): p. 428-453.
107	Aimé, X., et al. Semantic interoperability platform for healthcare information exchange. in IRBM. 2015.
108	Aina-Pelemo, A.D., M.C. Mehanathan, and P. Kulshrestha, Indian Legal Profession and the Sexual Harassment of Women at Workplace Act. Sexuality and Culture, 2020. 24(1): p. 248-272.
109	Ajagbe, S.A., et al. Cybersecurity in the Supply Chain and Logistics Industry: A Concept-Centric Review. in Lecture Notes in Networks and Systems. 2023.
110	Akech, S., et al., The CINAMR (Clinical Information Network-Antimicrobial Resistance) Project: A pilot microbial surveillance using hospitals linked to regional laboratories in Kenya: Study Protocol. Wellcome Open Research, 2022. 7.
111	Akella, D., Workplace Bullying: Not a Manager’s Right? SAGE Open, 2016. 6(1).
112	Akenroye, T.O., et al., Dynamic capabilities for SME participation in public procurement. Business Process Management Journal, 2020. 26(4): p. 857-888.
113	Akenroye, T.O., et al., One size does not fit all: deciphering the interdependence between barriers hindering SMEs’ involvement in public sector procurement. International Journal of Public Sector Management, 2024.
114	Akhavannasab, S., D.C. Dantas, and S. Senecal, Consumer empowerment in consumer–firm relationships: conceptual framework and implications for research. AMS Review, 2018. 8(3-4): p. 214-227.
115	Akhlaq, A., B. McKinstry, and A. Sheikh, Stakeholders perspectives and deployment strategies of health information exchange illustrated through an in-depth case study of Pakistan. Informatics for Health and Social Care, 2020. 45(2): p. 130-150.
116	Akhtar, J., et al., Prevalence of metallo-β-lactamase IMP and VIM producing Gram negative bacteria in different hospitals of Lahore, Pakistan. Pakistan Journal of Zoology, 2018. 50(6): p. 2343-2349.
117	Akhtar, K., et al., Predicting inmate suicidal behavior with an interpretable ensemble machine learning approach in smart prisons. PeerJ Computer Science, 2024. 10.
118	Akhtar Khalil, A., et al., Impact of Fetal Echocardiography on Altering Course of Action Following A Prenatal Diagnosis of Congenital Heart Disease-A Thought Analysis. Pakistan Armed Forces Medical Journal, 2023. 73(2): p. 502-505.
119	Akkaoui, R., X. Hei, and W. Cheng, EdgeMediChain: A Hybrid Edge Blockchain-Based Framework for Health Data Exchange. IEEE Access, 2020. 8: p. 113467-113486.
120	Akmal, A., et al., Towards the development of a system-wide quality improvement maturity model: a synthesis using systematic review and expert opinion. International Journal of Lean Six Sigma, 2024. 15(3): p. 503-540.
121	Al Ajlan, A., Impact of War Trauma on Interpersonal Mistrust among Syrian Refugees in Germany and Their Interpersonal Trust in Germans. Genealogy, 2023. 7(2).
122	Al Ghamdi, A.H., et al., Perceived Barriers among Healthcare Professionals for Access to Physical Therapy Service in Saudi Arabia. Physikalische Medizin Rehabilitationsmedizin Kurortmedizin, 2019. 29(1): p. 26-38.
123	Al Halbusi, H., et al., Fear of failure for entrepreneurs in emerging economies: stress, risk, finances, hard work, and social support. Journal of Small Business and Enterprise Development, 2024. 31(1): p. 95-125.
124	Al Hashmi, A.M., et al., Stroke services in the Middle East and adjacent region: A survey of 34 hospital-based stroke services. Frontiers in Neurology, 2022. 13.
125	Al Hibshi, S., R. Al-Raddadi, and M. Assery, Discrepancies between dental and medical records of cardiac patients in AlHada Armed Forces Hospital, Taif, Saudi Arabia. Journal of International Society of Preventive and Community Dentistry, 2016. 6(6): p. 568-574.
126	Al Muallem, Y., et al. A Pharmacy Inventory Management System in Saudi Arabia: A Case Study. in Studies in Health Technology and Informatics. 2015.
127	Al Muharraq, E.H., et al., Exploring the perception of safety culture among nurses in Saudi Arabia. BMC Nursing, 2024. 23(1).
128	Al Mutair, A., et al., Healthcare providers as patients: COVID-19 experience. PLoS ONE, 2023. 18(8 August).
129	Al Qahtani, A.A., et al., Seasonal influenza vaccine effectiveness among health-care workers in Prince Sultan Military Medical City, Riyadh, KSA, 2018–2019. Human Vaccines and Immunotherapeutics, 2020: p. 1-5.
130	Al Shehri, W., R. Mehmood, and H. Alayyaf. A smart pain management system using big data computing. in Lecture Notes of the Institute for Computer Sciences, Social-Informatics and Telecommunications Engineering, LNICST. 2018.
131	Alabdely, M.H., et al., Cerebral phaeohyphomycosis at a tertiary healthcare center in Saudi Arabia. Neurosciences, 2023. 28(2): p. 136-142.
132	Alabdulkarim, Y., et al., Predicting no-shows for dental appointments. PeerJ Computer Science, 2022. 8.
133	Al-Agamy, M.H., T.S. El Mahdy, and A.M. Shibl, Fecal Colonization with Extended-Spectrum Beta-Lactamase and AmpC-Producing Escherichia coli. BioMed Research International, 2016. 2016.
134	Alahmad, H., et al., Navigating Challenges in Teleradiology Implementation: A Case Study from Saudi Arabia’s Healthcare System. Journal of Multidisciplinary Healthcare, 2024. 17: p. 2083-2092.
135	Alahmad, H., et al., Exploring Barriers in Self-Reporting of Errors and Near Misses: A Cross-Sectional Study on Radiation Oncology in Saudi Arabia. Journal of Multidisciplinary Healthcare, 2024. 17: p. 4709-4719.
136	Alahmari, S., K. Renaud, and I. Omoronyia, Moving beyond cyber security awareness and training to engendering security knowledge sharing. Information Systems and e-Business Management, 2023. 21(1): p. 123-158.
137	Alajmi, A.M., et al., Antimicrobial Resistance Awareness, Antibiotics Prescription Errors and Dispensing Patterns by Community Pharmacists in Saudi Arabia. Journal of Infection and Public Health, 2023. 16(1): p. 34-41.
138	Alam, F., et al., Towards Predicting Length of Stay and Identification of Cohort Risk Factors Using Self-Attention-Based Transformers and Association Mining: COVID-19 as a Phenotype. Diagnostics, 2023. 13(10).
139	Alam, M., et al., Garbled role-based access control in the cloud. Journal of Ambient Intelligence and Humanized Computing, 2018. 9(4): p. 1153-1166.
140	Alam, M., et al., Tackling antimicrobial resistance in primary care facilities across Pakistan: Current challenges and implications for the future. Journal of Infection and Public Health, 2023. 16: p. 97-110.
141	Alam, S., et al., Blockchain-based Initiatives: Current state and challenges. Computer Networks, 2021. 198.
142	Alam, S.M.S. and K.M.Z. Islam, Examining Adoption of Electronic Human Resource Management From the Perspective of Technology Organization Environment Framework. IEEE Engineering Management Review, 2021. 49(4): p. 59-75.
143	Alam, S.S., S. Ahmed, and H.A. Kokash, Interplay of perceived organizational and external e-readiness in the adoption and integration of augmented reality and virtual reality technologies in Malaysian higher education institutions. Education and Information Technologies, 2024. 29(11): p. 13735-13761.
144	Alamoodi, A.H., et al., A Novel Evaluation Framework for Medical LLMs: Combining Fuzzy Logic and MCDM for Medical Relation and Clinical Concept Extraction. Journal of Medical Systems, 2024. 48(1).
145	Alanazi, F.S., et al., Adherence to Sulfonylureas in Comparison to Metformin among T2DM Patients: A Systematic Review and Meta-Analysis. Egyptian Journal of Hospital Medicine, 2022. 88(1): p. 3900-3905.
146	Alanazi, S.A., et al., Measuring and Preventing COVID-19 Using the SIR Model and Machine Learning in Smart Health Care. Journal of Healthcare Engineering, 2020. 2020.
147	Al-Anezi, F.M., Evaluating the readiness of mobile technology with respect to E-heath for medication in Saudi Arabia: An integrative perspective. Journal of Multidisciplinary Healthcare, 2021. 14: p. 59-66.
148	Al-Ardhi, F.M., et al., Comparison of remdesivir and favipiravir - the anti-Covid-19 agents mimicking purine RNA constituents. Biomedical Papers, 2022. 166(1): p. 12-20.
149	Alassar, M.M., et al., Severe dehydration among cholera patients in Yemen: A cohort profile. GERMS, 2020. 10(4): p. 338-345.
150	AlAteeq, D.A., S. Aljhani, and D. AlEesa, Perceived stress among students in virtual classrooms during the COVID-19 outbreak in KSA. Journal of Taibah University Medical Sciences, 2020. 15(5): p. 398-403.
151	Alba, A.M., et al., Epidemiology, treatment and mortality in infection by carbapenemase-producing enterobacteriaceae: Retrospective study. Revista Chilena de Infectologia, 2020. 37(3): p. 295-303.
152	Albagmi, S., et al., Assessment of clinical miscoding errors and potential financial their implications on healthcare management – A case of local hospital in Najran, Saudi Arabia. Saudi Pharmaceutical Journal, 2024. 32(1).
153	AlBahrani, S., et al., Pattern of cephalosporin and carbapenem-resistant Pseudomonas aeruginosa: a retrospective analysis. IJID Regions, 2024. 10: p. 31-34.
154	Albahri, A.S., et al., Based Multiple Heterogeneous Wearable Sensors: A Smart Real-Time Health Monitoring Structured for Hospitals Distributor. IEEE Access, 2019. 7: p. 37269-37323.
155	Albahri, A.S., et al., Detection-based prioritisation: Framework of multi-laboratory characteristics for asymptomatic COVID-19 carriers based on integrated Entropy–TOPSIS methods. Artificial Intelligence in Medicine, 2021. 111.
156	Albalawi, M., et al., Safety and efficacy of convalescent plasma to treat severe covid-19: Protocol for the saudi collaborative multicenter phase II study. JMIR Research Protocols, 2020. 9(10).
157	Albanese, B.J., et al., Reduced working memory performance in PTSD and suicide among veterans presenting for treatment. Journal of Psychiatric Research, 2022. 156: p. 299-307.
158	Albanna, H., A.A. Alalwan, and M. Al-Emran, An integrated model for using social media applications in non-profit organizations. International Journal of Information Management, 2022. 63.
159	Albsoul-Younes, A.M., et al., Frequency of antiepileptic drugs and response change in pediatric patients receiving 2 or more antiepileptic drugs. Neurosciences, 2020. 25(4): p. 265-275.
160	Aldebasi, B., et al., Level of awareness of Saudi medical students of the internet-based health-related information seeking and developing to support health services. BMC Medical Informatics and Decision Making, 2020. 20(1).
161	Alderson, S.L., et al., The effects of an evidence- And theoryinformed feedback intervention on opioid prescribing for non-cancer pain in primary care: A controlled interrupted time series analysis. PLoS Medicine, 2021. 18(10).
162	Aldoghaim, F.S., et al., Elizabethkingia meningoseptica (Chryseobacterium meningosepticum) bacteraemia: a series of 12 cases at Prince Sultan Military Medical City KSA. New Microbes and New Infections, 2019. 32.
163	Aldrazi, F.A., et al., ESBL expression and antibiotic resistance patterns in a hospital in Saudi Arabia: Do healthcare staff have the whole picture? Journal of Infection and Public Health, 2020. 13(5): p. 759-766.
164	Al-Dulaimy, A., et al., The computing continuum: From IoT to the cloud. Internet of Things (Netherlands), 2024. 27.
165	Aleksić, A., et al., Prediction of important factors for bleeding in liver cirrhosis disease using ensemble data mining approach. Mathematics, 2020. 8(11): p. 1-22.
166	Alemi, F., et al., Relative accuracy of social and medical determinants of suicide in electronic health records. Health Services Research, 2020. 55(S2): p. 833-840.
167	Alemi, F., S. Avramovic, and M.D. Schwartz, Electronic Health Record-Based Screening for Substance Abuse. Big Data, 2018. 6(3): p. 214-224.
168	Alessio, F., et al., The relationship between mindfulness, work-related stress management, and job satisfaction in a sample of Italian correctional officers. Journal of Health and Social Sciences, 2023. 8(4): p. 357-367.
169	Alexander, C.A. and L. Wang. Cybersecurity, Information Assurance, and Big Data Based on Blockchain. in Conference Proceedings - IEEE SOUTHEASTCON. 2019.
170	Alexander, M., et al., The national veteran sleep disorder study: Descriptive epidemiology and secular trends, 2000-2010. Sleep, 2016. 39(7): p. 1399-1410.
171	Alexander, N.V.J., et al., Performance of EHR classifiers for patient eligibility in a clinical trial of precision screening. Contemporary Clinical Trials, 2022. 121.
172	Alexander, S., et al., Characterizing eHealth Behaviors in Health Consumers: An Audit Log Analysis. CIN - Computers Informatics Nursing, 2023. 41(11): p. 845-850.
173	Alexander-Bloch, A.F., et al., The architecture of co-morbidity networks of physical and mental health conditions in military veterans. Proceedings of the Royal Society A: Mathematical, Physical and Engineering Sciences, 2020. 476(2239).
174	Alexis Ruiz, A., P.K. Wyszyńska, and K. Laudanski, Narrative Review of Decision-Making Processes in Critical Care. Anesthesia and Analgesia, 2019. 128(5): p. 962-970.
175	Alfahad, O.A., et al., Mapping Knowledge and Themes Trends in the Cybersecurity of Medical Devices: A Bibliometric Investigation. Science and Technology Libraries, 2023.
176	Alfaki, D.A., et al., Inflammatory immune mediators and Plasmodium falciparum infection: a cross-sectional study among Sudanese patients with severe and uncomplicated malaria. Exploration of Immunology, 2023. 3(4): p. 406-415.
177	Alfandi, O., et al., A survey on boosting IoT security and privacy through blockchain: Exploration, requirements, and open issues. Cluster Computing, 2021. 24(1): p. 37-55.
178	Algarni, A.M., et al., Prognostic accuracy of qSOFA score, SIRS criteria, and EWSs for in-hospital mortality among adult patients presenting with suspected infection to the emergency department (PASSEM) Multicenter prospective external validation cohort study protocol. PLoS ONE, 2024. 19(1 January).
179	Alghamdi, A., et al., Healthcare expenditures associated with heart failure in saudi arabia: A cost of illness study. Healthcare (Switzerland), 2021. 9(8).
180	Alghamdi, H.M., et al., Gastrointestinal stromal tumors: A clinicopathological study. Saudi Medical Journal, 2019. 40(2): p. 126-130.
181	Al-Ghamdi, M.A., et al., Survival, mortality, and related comorbidities among COVID-19 patients in Saudi Arabia: A hospital-based retrospective cohort study. Saudi Medical Journal, 2022. 43(8): p. 915-926.
182	Alghamdi, S., et al., Unveiling the multitargeted potency of Sodium Danshensu against cervical cancer: a multitargeted docking-based, structural fingerprinting and molecular dynamics simulation study. Journal of Biomolecular Structure and Dynamics, 2024. 42(16): p. 8268-8280.
183	Alghamdi, S.M., et al., Healthcare Providers’ Perception and Barriers Concerning the Use of Telehealth Applications in Saudi Arabia: A Cross-Sectional Study. Healthcare (Switzerland), 2022. 10(8).
184	Alghanem, A.F., F.A. Aldhahri, and A.U. Althemery, Impact of empirical oseltamivir discontinuation in hospitalized patients with community-acquired pneumonia after confirmed negative for influenza. Saudi Medical Journal, 2021. 42(10): p. 1072-1077.
185	Alharazi, T., et al., Increasing Resistance of Nosocomial and Community-Acquired Escherichia coli in Clinical Samples from Hospitals and Clinics in Sana’a City. Journal of Pure and Applied Microbiology, 2024. 18(3): p. 1741-1751.
186	Alharbi, A., et al., Synthesis of new methylthiourea-thiophene, -thiazole, and -pyrazole conjugates: Molecular modelling and docking studies as antimicrobial agents. Journal of Molecular Structure, 2024. 1305.
187	Alharbi, A.S., Bacteriological profile of wound swab and their antibiogram pattern in a tertiary care hospital, Saudi Arabia. Saudi Medical Journal, 2022. 43(12): p. 1373-1382.
188	Alharbi, A.S., et al., Saudi experts' recommendation for RSV prophylaxis in the era of COVID-19: Consensus from the Saudi Pediatric Pulmonology Association. Saudi Medical Journal, 2021. 42(4): p. 355-362.
189	Alharbi, F.F., et al., Correlates of Psychotropic Polypharmacy in outpatient psychiatric clinics of two military tertiary hospitals in Saudi Arabia. Journal of Family and Community Medicine, 2019. 26(3): p. 213-220.
190	Alharbi, K.K., et al., Factors Affecting the Length of Stay in the Intensive Care Unit among Adults in Saudi Arabia: A Cross-Sectional Study. Journal of Clinical Medicine, 2023. 12(21).
191	Al-Harthi, S.E., et al., Perceptions and knowledge regarding antimicrobial stewardship among clinicians in Jeddah, Saudi Arabia. Saudi Medical Journal, 2015. 36(7): p. 813-820.
192	Alhawassi, T.M., W. Alatawi, and M. Alwhaibi, Prevalence of potentially inappropriate medications use among older adults and risk factors using the 2015 American Geriatrics Society Beers criteria. BMC Geriatrics, 2019. 19(1).
193	Al-Hayali, O.Z., M.F.A. Marjani, and A. Maleki, ERADICATION OF HETEROGENEOUS VANCOMYCIN ITERMEDIATED STAPHYLOCOCCUS AUREUS (hVISA) USING PEGANUM HARMALA L. SEEDS EXTRACTS. Iraqi Journal of Agricultural Sciences, 2024. 55(2): p. 757-768.
194	Alhazmi, W., A. Al-Jabri, and I. Al-Zahrani, The Molecular Characterization of Nosocomial Carbapenem-Resistant Klebsiella pneumoniae Co-Harboring blaNDM and blaOXA-48 in Jeddah. Microbiology Research, 2022. 13(4): p. 753-764.
195	Alhejji, H., et al., Diversity Training Programme Outcomes: A Systematic Review. Human Resource Development Quarterly, 2016. 27(1): p. 95-149.
196	Alhoufie, S.T., et al., Serostatus and Epidemiological Characteristics for Atypical Pneumonia Causative Bacteria among Healthy Individuals in Medina, Saudi Arabia, a Retrospective Study. Healthcare (Switzerland), 2022. 10(11).
197	Ali, A., Antimicrobial resistance pattern of uropathogens Isolated from Rafha Central Hospital, Rafha, Kingdom of Saudi Arabia. Journal of Pure and Applied Microbiology, 2018. 12(2): p. 577-586.
198	Ali, A., et al., A Privacy-Preserved Internet-of-Medical-Things Scheme for Eradication and Control of Dengue Using UAV. Micromachines, 2022. 13(10).
199	Ali, A., et al., An efficient blockchain-based healthcare system using artificial intelligence. Computers, Materials and Continua, 2022. 71(2): p. 2721-2738.
200	Ali, G., et al. Revolutionizing Intensive Care: A Machine Learning Based Approach for ICU Patients' In-Hospital Mortality Prediction. in Proceedings - 6th International Conference on Electrical Engineering and Information and Communication Technology, ICEEICT 2024. 2024.
201	Ali, I. and D. Kannan, Mapping research on healthcare operations and supply chain management: a topic modelling-based literature review. Annals of Operations Research, 2022. 315(1): p. 29-55.
202	Ali, J., et al., Responding to signals of mental and behavioral health risk in pragmatic clinical trials: Ethical obligations in a healthcare ecosystem. Contemporary Clinical Trials, 2022. 113.
203	Ali, M., et al., Undermining alienative commitment through spiritual leadership: a moderated mediation model of social capital and political skill. Journal of Asian Business and Economic Studies, 2022. 29(4): p. 263-279.
204	Ali, M., et al., Spiritual leadership and work alienation: analysis of mechanisms and constraints. Service Industries Journal, 2022. 42(11-12): p. 897-918.
205	Ali, S., et al., BIG DATA A PARADIGM SHIFT IN HRM RESEARCH FRONTIER REVIEW. Proceedings on Engineering Sciences, 2020. 2(4): p. 463-478.
206	Ali Syed, T., et al., A Comparative Analysis of Blockchain Architecture and its Applications: Problems and Recommendations. IEEE Access, 2019. 7: p. 176838-176869.
207	Alimour, S.A., et al., Post-Traumatic Growth Among Patients Suffering From Burn: A Cross-Sectional Study. National Journal of Community Medicine, 2024. 15(4): p. 268-275.
208	Alizaga, N.M., R.A. Aguayo-Romero, and C.P. Glickman, Experiences of Health Care Discrimination Among Transgender and Gender Nonconforming People of Color: A Latent Class Analysis. Psychology of Sexual Orientation and Gender Diversity, 2022. 9(2): p. 141-151.
209	Aljaafreh, M., et al. A Review on Industrial Blockchain. in 2022 4th International Conference on Blockchain Computing and Applications, BCCA 2022. 2022.
210	Alja'afreh, M., et al. A Detailed Analysis of Qualitative and Quantitative Factors in Realization of 6G Communication. in 2022 9th International Conference on Internet of Things, Systems, Management and Security, IOTSMS 2022. 2022.
211	Al-Jahdali, S. and A. Alangari. Reliable, intelligent, and large scale e-health architecture using wireless sensor networks. in Proceedings of the 33rd International Conference on Computers and Their Applications, CATA 2018. 2018.
212	Aljamaan, F., et al., ChatGPT-3.5 System Usability Scale early assessment among Healthcare Workers: Horizons of adoption in medical practice. Heliyon, 2024. 10(7).
213	Aljehani, Y.M., et al., Stress and psychological resilience among general surgery residents during COVID-19 pandemic. Saudi Medical Journal, 2020. 41(12): p. 1344-1349.
214	Al-Kaf, A., et al., A critical review of implementing lean and simulation to improve resource utilization and patient experience in outpatient clinics. TQM Journal, 2023. 35(3): p. 734-758.
215	Alkhalaf, H., et al., Identifying the Prevalence and Causes of 30-Day Hospital Readmission in Children: A Case Study from a Tertiary Pediatric Hospital. Global Journal on Quality and Safety in Healthcare, 2023. 6(4): p. 101-110.
216	AlKhanbashi, R.O., et al., Assessment of clinical pharmacist interventions using a web-based application in a Saudi Arabian Tertiary Hospital. SAGE Open Medicine, 2024. 12.
217	Al-Khatib, S.M., et al., 2017 AHA/ACC/HRS Guideline for Management of Patients With Ventricular Arrhythmias and the Prevention of Sudden Cardiac Death: A Report of the American College of Cardiology/American Heart Association Task Force on Clinical Practice Guidelines and the Heart Rhythm Society. Journal of the American College of Cardiology, 2018. 72(14): p. e91-e220.
218	Al-Khatib, S.M., et al., 2017 AHA/ACC/HRS guideline for management of patients with ventricular arrhythmias and the prevention of sudden cardiac death: A Report of the American College of Cardiology/American Heart Association Task Force on Clinical Practice Guidelines and the Heart Rhythm Society. Heart Rhythm, 2018. 15(10): p. e73-e189.
219	Alkhayyat, M., et al., Epidemiology and risk of psychiatric disorders among patients with celiac disease: A population-based national study. Journal of Gastroenterology and Hepatology (Australia), 2021. 36(8): p. 2165-2170.
220	Allard, C.B., et al., Reductions in guilt cognitions following prolonged exposure and/or sertraline predict subsequent improvements in PTSD and depression. Journal of Behavior Therapy and Experimental Psychiatry, 2021. 73.
221	Allen, J.L., et al., Healthcare-associated infections caused by chlorhexidine-tolerant Serratia marcescens carrying a promiscuous IncHI2 multi-drug resistance plasmid in a veterinary hospital. PLoS ONE, 2022. 17(3 March).
222	Allen, T.D., et al., A cross-national meta-analytic examination of predictors and outcomes associated with work-family conflict. Journal of Applied Psychology, 2020. 105(6): p. 539-576.
223	Almarzouk, S., et al., Evaluation of Virtual Care in Kidney Transplant Recipients in the Early Posttransplant Period. Clinical Transplantation, 2024. 38(9).
224	Almasi, S., et al., Usability of Emergency Department Information System Based on Users’ Viewpoint; a Cross-Sectional Study. Archives of Academic Emergency Medicine, 2022. 10(1).
225	Al-Masslawi, D., L. Block, and C. Ronquillo. Adoption of speech recognition technology in community healthcare nursing. in Studies in Health Technology and Informatics. 2016.
226	Al-Mazrouie, J.R., et al., An operations readiness typology for mitigating against transitional ‘disastrous openings’ of airport infrastructure projects. Production Planning and Control, 2021. 32(4): p. 283-302.
227	Almehdar, H., et al., Antibiotic susceptibility patterns at the Medecins Sans Frontieres (MSF) Acute Trauma Hospital in Aden, Yemen: A retrospective study from January 2018 to June 2021. JAC-Antimicrobial Resistance, 2024. 6(2).
228	Almeida, R., P. Vieira-Marques, and A. Ferreira. Patients to Mobilize Their Data: Secure and Flexible mHealth Delegation. in International Conference on Information Systems Security and Privacy. 2020.
229	Almeida, R., P. Vieira-Marques, and A. Ferreira. Patients to mobilize their data: Secure and flexible mHealth delegation. in ICISSP 2020 - Proceedings of the 6th International Conference on Information Systems Security and Privacy. 2020.
230	Almeria, S., et al., Cyclospora cayetanensis: A Perspective (2020–2023) with Emphasis on Epidemiology and Detection Methods. Microorganisms, 2023. 11(9).
231	Almklov, E., et al., Assessing an electronic self-report method for improving quality of ethnicity and race data in the Veterans Health Administration. JAMIA Open, 2023. 6(2).
232	Al-Mogbel, M.S., et al., Molecular Characterization of Staphylococcus aureus Isolated from Renal Hemodialysis (HD) Patients from Saudi Arabia. Journal of Pure and Applied Microbiology, 2019. 13(1): p. 265-269.
233	Almorbaty, H., et al., An integrative review of supportive relationships between child-bearing women and midwives. Nursing Open, 2023. 10(3): p. 1327-1339.
234	Almoznino, G., et al., Hypertension and its associations with dental status: Data from the dental, oral, medical epidemiological (DOME) nationwide records-based study. Journal of Clinical Medicine, 2021. 10(2): p. 1-27.
235	Almuqbil, M., et al., Comparison of medical documentation between pharmacist-led anticoagulation clinics and physician-led anticoagulation clinics: A retrospective study. Saudi Pharmaceutical Journal, 2023. 31(11).
236	Almutairi, A. and R. McCrindle. Nurses' knowledge, perceptions and attitudes towards the use of electronic medical records: A pilot study of a clinic in Jeddah City, Saudi Arabia. in Proceedings of the International Conferences on e-Health 2015, EH 2015, e-Commerce and Digital Marketing 2015, EC 2015 and Information Systems Post-Implementation and Change Management 2015, ISPCM 2015 - Part of the …
237	Almuzaini, Y., et al., Adherence of healthcare workers to saudi management guidelines of heat-related illnesses during hajj pilgrimage. International Journal of Environmental Research and Public Health, 2021. 18(3): p. 1-11.
238	Alnahari, W. and M.T. Quasim. Authentication of IoT Device and IoT Server Using Security Key. in 2021 International Congress of Advanced Technology and Engineering, ICOTEN 2021. 2021.
239	Alnaim, A., Knowledge of gestational diabetes mellitus among prenatal women attending a public health center in Al-Khobar, Saudi Arabia. Egyptian Journal of Hospital Medicine, 2020. 80(1): p. 560-569.
240	Alnegheimish, S., et al. Cardea: An open automated machine learning framework for electronic health records. in Proceedings - 2020 IEEE 7th International Conference on Data Science and Advanced Analytics, DSAA 2020. 2020.
241	Alohali, M., F. Carton, and Y. O’Connor. Physicians’ and Nurses’ Perceived Threats Toward Health Information Technology: A Military Hospital Case Study. in IFIP Advances in Information and Communication Technology. 2020.
242	Al-Omari, A., et al., Treatment of ventilator-associated pneumonia and ventilator-associated tracheobronchitis in the intensive care unit. A national survey of clinicians and pharmacists in Saudi Arabia. Saudi Medical Journal, 2015. 36(12): p. 1453-1462.
243	Alomari, A. and B. Soh, Determinants of Medical Internet of Things Adoption in Healthcare and the Role of Demographic Factors Incorporating Modified UTAUT. International Journal of Advanced Computer Science and Applications, 2023. 14(7): p. 17-31.
244	Alonso, N.A., C.M. Porter, and K. Cullen-Lester, Building effective networks for the transition from the military to the civilian workforce: Who, what, when, and how. Military Psychology, 2021. 33(3): p. 152-168.
245	Alony, I., et al., My lawfully wedded workplace: identifying relational similarities of marriage and employment. Personnel Review, 2015. 44(1): p. 140-160.
246	Alpert, A., et al., Origins of the Opioid Crisis and its Enduring Impacts. Quarterly Journal of Economics, 2022. 137(2): p. 1139-1179.
247	AlQahtani, A.S., et al., Saudi Arabia Guidelines for diabetic macular edema: A consensus of the Saudi Retina Group. Saudi Medical Journal, 2021. 42(2): p. 131-145.
248	Alqahtani, J.S., et al., The effect of cumulative night shift duties on insomnia, fatigue, and mental health in intensive care unit. Heliyon, 2024. 10(10).
249	Alqahtani, M., et al., Molecular detection of carbapenem resistance genes in rectal swabs from patients in Gulf Cooperation Council hospitals. Journal of Hospital Infection, 2021. 112: p. 96-103.
250	Alqahtani, S., et al., The Validity of the Original and the Saudi-Modified Screening Tools for the Assessment of Malnutrition in Pediatrics: A Cross-Sectional Study. Diagnostics, 2024. 14(20).
251	Alqahtani, S.M., et al., Clinical and ultrasonographic features in cancer risk stratification of indeterminate thyroid nodules. Saudi Medical Journal, 2022. 43(5): p. 473-478.
252	Alqallaf, A., et al., Coxiella burnetii endocarditis in a patient with systemic lupus erythematosus: A case report of a diagnostic challenge. American Journal of Case Reports, 2020. 21: p. 1-5.
253	Alqarni, A.A., et al., Spirometry profiles of overweight and obese individuals with unexplained dyspnea in Saudi Arabia. Heliyon, 2024. 10(3).
254	Alqarrain, Y., et al., Improving Situation Awareness to Advance Patient Outcomes: A Systematic Literature Review. CIN - Computers Informatics Nursing, 2024. 42(4): p. 277-288.
255	Alqurashi, H., et al., The Perception of Health Care Practitioners Regarding Telemedicine During COVID-19 in Saudi Arabia: Mixed Methods Study. JMIR Formative Research, 2023. 7(1).
256	Al-Rayes, S.A., A. Alumran, and W. Alfayez, The Adoption of the Electronic Health Record by Physicians. Methods of Information in Medicine, 2019. 58(2-3): p. 63-70.
257	Alrebish, S.A., et al., Antimicrobial Susceptibility of Gram Positive and Gram Negative Bacteria: A Retrospective Analysis at a Governmental Hospital in Al Qassim, Saudi Arabia. Latin American Journal of Pharmacy, 2022. 41(4): p. 778-783.
258	Al-Rubeaan, K.A., et al., Health care services provided to type 1 and type 2 diabetic patients in Saudi Arabia. Saudi Medical Journal, 2015. 36(10): p. 1216-1225.
259	AlRuthia, Y., et al., Comparative effectiveness and cost evaluation of Risankizumab and Adalimumab in the management of psoriasis: a real-world study in Saudi Arabia. Cost Effectiveness and Resource Allocation, 2023. 21(1).
260	Al-Saadi, N., et al., Whole Genome Sequence and Comparative Genomics Analysis of Citrobacter Freundii Isolate from Burn Skin. Journal of Bioscience and Applied Research, 2023. 9(4): p. 322-330.
261	Alsaffar, O.M., M.T. Al-Saffar, and A.S. Mahmood, Lisinopril-Induced CD34 Bone Healing Marker. Pharmacognosy Journal, 2023. 15(1): p. 208-211.
262	Alsahow, A., et al., Management of hyperkalemia: Expert consensus from Kuwait – a Modified Delphi Approach. International Journal of Nephrology and Renovascular Disease, 2024. 17: p. 227-240.
263	Al-Salman, J., et al., Evaluation of an adjusted MEWS (Modified Early Warning Score) for COVID-19 patients to identify risk of ICU admission or death in the Kingdom of Bahrain. Journal of Infection and Public Health, 2023. 16(11): p. 1773-1777.
264	Al-Samarraay, M.S., et al., A new extension of FDOSM based on Pythagorean fuzzy environment for evaluating and benchmarking sign language recognition systems. Neural Computing and Applications, 2022. 34(6): p. 4937-4955.
265	Alsaqqa, H.H., Assessment of leadership styles at hospitals in Gaza strip of Palestine. Contaduria y Administracion, 2023. 68(3): p. 1-25.
266	Al-Selwi, A.G.M. and A. Barkat, Antibiotic prescription in Morocco, national data: Meta-analysis. Journal of Pharmaceutical Negative Results, 2022. 13(4): p. 1074-1082.
267	Alshahrani, A.M., et al., Prevalence of Depressive Symptoms and Its Correlates among Male Medical Students at the University of Bisha, Saudi Arabia. Healthcare (Switzerland), 2024. 12(6).
268	Alshalah, A., D.J. Williams, and A. Ferrario, From fangs to antidotes: A scoping review on snakebite burden, species, and antivenoms in the Eastern Mediterranean Region. PLoS Neglected Tropical Diseases, 2024. 18(7).
269	Alshammari, A., H. Alaboodi, and R. Alshammari, The Prediction of Pediatric Outpatient No Show Visits by Employing Machine Learning Framework. International Journal of Advanced Computer Science and Applications, 2022. 13(12): p. 454-458.
270	Alshammari, A., R. Almalki, and R. Alshammari, Developing a predictive model of predicting appointment no-show by using machine learning algorithms. Journal of Advances in Information Technology, 2021. 12(3): p. 234-239.
271	Alshammari, A., F. Alotaibi, and S. Alnafrani, Prediction of Outpatient No-Show Appointments Using Machine Learning Algorithms for Pediatric Patients in Saudi Arabia. International Journal of Advanced Computer Science and Applications, 2024. 15(8): p. 108-116.
272	Al-Sharifi, Z.H.M., H.H.M. Almayali, and A.H. Haddawee, THE ROLE OF BEHAVIOURAL INTEGRITY AND PSYCHOLOGICAL CLIMATE IN REDUCING SOCIAL UNDERMINING IN THE WORKPLACE: AN EXPLORATORY STUDY OF THE OPINIONS OF A SAMPLE OF WORKERS IN AL-NAJAF HOSPITALS. International Journal of eBusiness and eGovernment Studies, 2023. 15(3): p. 39-68.
273	Alshehry, N., et al., Safety and Efficacy of Convalescent Plasma for Severe COVID-19: Interim Report of a Multicenter Phase II Study from Saudi Arabia. Saudi Journal of Medicine and Medical Sciences, 2021. 9(1): p. 16-23.
274	Alsubai, S., et al., Hybrid IoT-Edge-Cloud Computing-based Athlete Healthcare Framework: Digital Twin Initiative. Mobile Networks and Applications, 2023. 28(6): p. 2056-2075.
275	Altamimi, A.M., et al., Risk factors and characteristics of intraoperative pressure injuries caused by medical devices and adhesives: A case‑control retrospective study. Saudi Journal of Anaesthesia, 2024. 18(4): p. 482-487.
276	Altamimi, L.A., L.A. Altamimi, and A.M. Somily, The antimicrobial activity of ceftobiprole against Methicillin-resistant Staphylococcus aureus and multi-drug resistant Pseudomonas aeruginosa A large tertiary care university hospital experience in Riyadh, Saudi Arabia. Saudi Medical Journal, 2022. 43(1): p. 31-36.
277	Al-Tawfiq, J.A., et al., Antimicrobial resistance of gram-negative bacteria: A six-year longitudinal study in a hospital in Saudi Arabia. Journal of Infection and Public Health, 2020. 13(5): p. 737-745.
278	Al-Tufaili, R.A.N., Evaluation of commercial Linked immune-sorbent assay (ELISA) for detecting sero-prevalence of Toxoplasma gondii antibodies in Iraqi women. Systematic Reviews in Pharmacy, 2020. 11(12): p. 57-62.
279	Alturki, A., et al., Potentially inappropriate medications in older patients based on Beers criteria: A cross-sectional study of a family medicine practice in Saudi Arabia. BJGP Open, 2020. 4(1).
280	Al-Turki, N., A.A.M. Afify, and M. Alateeq, Violence against health workers in family medicine centers. Journal of Multidisciplinary Healthcare, 2016. 9: p. 257-266.
281	Altyar, A.E., et al., Evaluating Pharmacy Practice in Hospital Settings in Jeddah City, Saudi Arabia: Prescribing and Transcribing—2018. Hospital Pharmacy, 2020. 55(5): p. 306-313.
282	Alvarado, N., et al., Exploring variation in implementation of multifactorial falls risk assessment and tailored interventions: a realist review. BMC Geriatrics, 2023. 23(1).
283	Alvarez, A.A., J.M. Palka, and D.A. Khan, Severe Multiple Drug Intolerance Syndrome in Fibromyalgia and Irritable Bowel Syndrome. Journal of Allergy and Clinical Immunology: In Practice, 2024. 12(5): p. 1192-1201.
284	Álvarez-Ainza, M.L., et al., Antibiotic resistance of ESKAPE group-microorganisms in health institutions from Hermosillo and Ciudad Obregón, Sonora, México. Frontiers in Cellular and Infection Microbiology, 2024. 14.
285	Alves, M., et al., TFOS Lifestyle Report: Impact of environmental conditions on the ocular surface. Ocular Surface, 2023. 29: p. 1-52.
286	Alves, P.J., et al., Update on the role of antiseptics in the management of chronic wounds with critical colonisation and/or biofilm. International Wound Journal, 2021. 18(3): p. 342-358.
287	Al-Wathinani, A.M., et al., Healthcare Providers’ Experience with Saudi Arabia’s 937 Virtual Medical Call Centers and Telehealth. Journal of Multidisciplinary Healthcare, 2024. 17: p. 2949-2960.
288	Al-Zahrani, I.A., Clostridioides (Clostridium) difficile A silent nosocomial pathogen. Saudi Medical Journal, 2023. 44(9): p. 825-835.
289	Alzahrani, W.M., et al., Awareness of antimicrobial resistance and appropriate handling of antibiotics by the public in Saudi Arabia: A cross-sectional study using a quiz game. PEC Innovation, 2024. 5.
290	Al-Zakwani, I., et al., Association between Peripheral Artery Disease and Major Adverse Cardiovascular Events in Patients with Acute Coronary Syndrome: Findings from the Gulf COAST Registry. Medical Principles and Practice, 2019. 28(5): p. 410-417.
291	Alzard, S., et al., A global investigation into antimicrobial knowledge in medicine, pharmacy, nursing, dentistry and veterinary undergraduate students: A scoping review to inform future planetary health multidisciplinary education. BMC Medical Education, 2024. 24(1).
292	Amandine, G.B., et al., Vaccines for healthcare associated infections without vaccine prevention to date. Vaccine: X, 2022. 11.
293	Amani, A., et al., Gender and COVID-19 Vaccine Disparities in Cameroon. COVID, 2022. 2(12): p. 1715-1730.
294	Amarsy, R., et al., Surging bloodstream infections and antimicrobial resistance during the first wave of COVID–19: a study in a large multihospital institution in the Paris region. International Journal of Infectious Diseases, 2022. 114: p. 90-96.
295	Ambachew, A., T. Gebrecherkos, and G. Ayalew, Prevalence and Clindamycin Resistance Profile of Staphylococcus aureus and Associated Factors among Patients Attending the University of Gondar Comprehensive Specialized Hospital, Gondar, Northwest Ethiopia. Interdisciplinary Perspectives on Infectious Diseases, 2022. 2022.
296	Ambroise, J., et al., Genomic characterisation of extended-spectrum β-lactamase-producing multidrug-resistant Escherichia coli in Rabat, Morocco. Journal of Global Antimicrobial Resistance, 2021. 26: p. 335-341.
297	Amin, A.H.M., et al. Permissioned Blockchain Design for Integrated Healthcare Data Management. in ITT 2019 - Information Technology Trends: Emerging Technologies Blockchain and IoT. 2019.
298	Amir, A., et al., Patient journey for hypertension and dyslipidemia in Saudi Arabia: highlighting the evidence gaps. Archives of Public Health, 2023. 81(1).
299	Amlung, J., et al., Modernizing health information technology: Lessons from healthcare delivery systems. JAMIA Open, 2020. 3(3): p. 369-377.
300	Ammar, M., et al., A Novel Blending Approach for Smoking Status Prediction in Hidden Smokers to Reduce Cardiovascular Disease Risk. IEEE Access, 2024.
301	Amr, Z.S., et al., Scorpion Stings in Jordan: An Update. Wilderness and Environmental Medicine, 2017. 28(3): p. 207-212.
302	Amrollahi, A. and B. Rowlands, Collaborative open strategic planning: a method and case study. Information Technology and People, 2017. 30(4): p. 832-852.
303	An, K., Psychosocial Factors and Psychological Characteristics of Personality of Patients with Chronic Diseases Using Artificial Intelligence Data Mining Technology and Wireless Network Cloud Service Platform. Computational Intelligence and Neuroscience, 2022. 2022.
304	An, U., et al., Deep learning-based phenotype imputation on population-scale biobank data increases genetic discoveries. Nature Genetics, 2023. 55(12): p. 2269-2276.
305	Anand, A., et al., The effect of job security, insecurity, and burnout on employee organizational commitment. Journal of Business Research, 2023. 162.
306	Ancker, J.S., et al., Health IT usability focus section: Adapting EHR-based medication instructions to comply with plain language guidance — A randomized experiment. Applied Clinical Informatics, 2017. 8(4): p. 1127-1143.
307	Anderson, C., R.L. Baskerville, and M. Kaul, Information Security Control Theory: Achieving a Sustainable Reconciliation Between Sharing and Protecting the Privacy of Information. Journal of Management Information Systems, 2017. 34(4): p. 1082-1112.
308	Anderson, E., et al., User Experiences of Transitioning From a Homegrown Electronic Health Record to a Vendor-Based Product in the Department of Veterans Affairs: Qualitative Findings From a Mixed Methods Evaluation. JMIR Formative Research, 2024. 8.
309	Anderson, E.G., D.R. Keith, and J. Lopez, Opportunities for system dynamics research in operations management for public policy. Production and Operations Management, 2023. 32(6): p. 1895-1920.
310	Anderson, M.T., et al., Identification of distinct capsule types associated with Serratia marcescens infection isolates. PLoS Pathogens, 2022. 18(3).
311	Anderson, R., et al., Systematic review of economic evaluations of varicella vaccination programmes. PLoS ONE, 2023. 18(3 March).
312	Andrade, R.O., et al., An Exploratory Study of Cognitive Sciences Applied to Cybersecurity. Electronics (Switzerland), 2022. 11(11).
313	Andrawis, M., et al., Recommended quality measures for health-system pharmacy: 2019 update from the Pharmacy Accountability Measures Work Group. American Journal of Health-System Pharmacy, 2019. 76(12): p. 874-887.
314	Andreasson, A., et al., Effect of on-demand vs continuous prescription of proton pump inhibitors on symptom burden and quality of life: results of a real-world randomized controlled trial in primary care patients with gastroesophageal reflux disease. Annals of Medicine, 2024. 56(1).
315	Ang, I.Y.H., et al., Right-Site Care Programme with a community-based family medicine clinic in Singapore: Secondary data analysis of its impact on mortality and healthcare utilisation. BMJ Open, 2019. 9(12).
316	Angelo, K.M., et al., Zika among international travellers presenting to GeoSentinel sites, 2012-2019: Implications for clinical practice. Journal of Travel Medicine, 2021. 27(4): p. 1-9.
317	Anggi, A., D.W. Wijaya, and O.R. Ramayani, Risk factors for catheter-associated urinary tract infection and uropathogen bacterial profile in the intensive care unit in hospitals in Medan, Indonesia. Open Access Macedonian Journal of Medical Sciences, 2019. 7(20): p. 3488-3492.
318	Angoulvant, D. and T. Bejan-Angoulvant, The best in coronary artery disease management is yet to come. Archives of Cardiovascular Diseases, 2018. 111(11): p. 621-624.
319	Anh, D.N., et al., Prevalence, species distribution and antifungal susceptibility of Candida albicans causing vaginal discharge among symptomatic non-pregnant women of reproductive age at a tertiary care hospital, Vietnam. BMC Infectious Diseases, 2021. 21(1).
320	Anitha, C., et al., Blockchain in Psychological Health: The Future of Medical Records. Journal for ReAttach Therapy and Developmental Diversities, 2023. 6(SpecialIssue1): p. 93-104.
321	Anjaria, K., Dempster-shafer theory and linguistic intuitionistic fuzzy number-based framework for blending knowledge from knowledge repositories: An approach for knowledge management. Expert Systems with Applications, 2022. 199.
322	Anjorin, A.A., et al., Comorbidities and the COVID-19 pandemic dynamics in Africa. Tropical Medicine and International Health, 2021. 26(1): p. 2-13.
323	Ansah, J.P., et al., Mapping the Dynamic Complexity of Chronic Disease Care in Singapore: Using Group Model Building in Knowledge Elicitation. Systems Research and Behavioral Science, 2018. 35(6): p. 759-775.
324	Ansari, B., M. Barati, and X. Yuan, Underrepresented Populations on Public Health Data Dashboards: Design Considerations for Improving Usability and Usefulness. Journal of Public Health Management and Practice, 2024.
325	Ansari, M.F., et al. Use of Blockchain Technology to Protect Privacy in Electronic Health Records- A Review. in IDCIoT 2023 - International Conference on Intelligent Data Communication Technologies and Internet of Things, Proceedings. 2023.
326	Antczak, K. Representation Learning for Diagnostic Data. in Lecture Notes in Computer Science (including subseries Lecture Notes in Artificial Intelligence and Lecture Notes in Bioinformatics). 2020.
327	Antiochos, P., et al., Prognostic Value of Stress Cardiac Magnetic Resonance in Patients With Known Coronary Artery Disease. JACC: Cardiovascular Imaging, 2022. 15(1): p. 60-71.
328	Antiochos, P., et al., Imaging of Clinically Unrecognized Myocardial Fibrosis in Patients With Suspected Coronary Artery Disease. Journal of the American College of Cardiology, 2020. 76(8): p. 945-957.
329	Antiochos, P., et al., Evaluation of Stress Cardiac Magnetic Resonance Imaging in Risk Reclassification of Patients with Suspected Coronary Artery Disease. JAMA Cardiology, 2020. 5(12): p. 1401-1409.
330	Anton, C.I., et al., Prosthetic Valve Endocarditis: A Retrospective Cohort Study Conducted at “Dr. Carol Davila” Central Military Emergency University Hospital in Bucharest. Microorganisms, 2024. 12(7).
331	Antonakis, J., On doing better science: From thrill of discovery to policy implications. Leadership Quarterly, 2017. 28(1): p. 5-21.
332	Anwar, F., et al., Comprehensive Insight into Blockchain Technology: Past Development, Present Impact and Future Considerations. International Journal of Advanced Computer Science and Applications, 2022. 13(11): p. 878-907.
333	Anziliero, F. and M.G. Beghetto, Incidence and risk factors for nasoenteral tube-related mechanical complications in a double cohort. Nutricion Hospitalaria, 2022. 39(3): p. 499-505.
334	Ao, M.Q., et al., Help-Seeking Intentions for Depression from Mental Health Professionals Among Community-Dwelling Persons in Central China. Administration and Policy in Mental Health and Mental Health Services Research, 2023. 50(6): p. 901-911.
335	Aouati, H., et al., Emergence of methicillin-resistant staphylococcus aureus ST239/241 SCCmec-III mercury in Eastern Algeria. Pathogens, 2021. 10(11).
336	Aouf, A., et al., In Silico Study for Algerian Essential Oils as Antimicrobial Agents against Multidrug-Resistant Bacteria Isolated from Pus Samples. Antibiotics, 2022. 11(10).
337	Apanga, D.A., et al., Predictors of neonatal mortality in the Eastern Regional Hospital in Ghana: A retrospective cohort study. PLOS Global Public Health, 2024. 4(6).
338	Appels, M., CEO Sociopolitical Activism as a Signal of Authentic Leadership to Prospective Employees. Journal of Management, 2023. 49(8): p. 2727-2765.
339	Aqil, M., H.K. Tjahjono, and W. Prajogo, The Impact of Psychological Contract Breach on Counterproductive Work Behavior Mediated by Organizational Trust and Work Engagement in State Civil Apparatus. Quality - Access to Success, 2023. 24(194): p. 213-225.
340	Arabi, Y., et al., Feasibility, safety, clinical, and laboratory effects of convalescent plasma therapy for patients with Middle East respiratory syndrome coronavirus infection: a study protocol. SpringerPlus, 2015. 4(1): p. 1-8.
341	Arabi, Y.M., et al., Impact of a national collaborative project to improve the care of mechanically ventilated patients. PLoS ONE, 2023. 18(1 January).
342	Aracil-Gisbert, S., et al., The ICU environment contributes to the endemicity of the “Serratia marcescens complex” in the hospital setting. mBio, 2024. 15(5).
343	Arar, T., M. Öneren, and G. Yurdakul, Proposing a New Term for Organizational Behavior Literature: Achilles’s Tendon Syndrome in Businesses. Journal of Information and Organizational Sciences, 2022. 46(1): p. 79-101.
344	Arastehfar, A., et al., First report of candidemia clonal outbreak caused by emerging fluconazole-resistant candida parapsilosis isolates harboring Y132F and/or Y132F+K143R in Turkey. Antimicrobial Agents and Chemotherapy, 2020. 64(10).
345	Arastehfar, A., et al., Novel multiplex real-time quantitative PCR detecting system approach for direct detection of Candida auris and its relatives in spiked serum samples. Future Microbiology, 2019. 14(1): p. 33-45.
346	Arastehfar, A., et al., Clonal Candidemia Outbreak by Candida parapsilosis Carrying Y132F in Turkey: Evolution of a Persisting Challenge. Frontiers in Cellular and Infection Microbiology, 2021. 11.
347	Aravind Gandhi, P., et al., Effect of digitization of medical case files on doctor patient relationship in an Out Patient Department setting of Northern India: A comparative study. Indian Journal of Community Health, 2022. 34(4): p. 477-482.
348	Arbuthnott, K.D., Nature exposure and social health: Prosocial behavior, social cohesion, and effect pathways. Journal of Environmental Psychology, 2023. 90.
349	Arce-López, P.S., A. Ruiz-Moreno, and D. Cabeza-Pullés, Cognitive diversity and team viability: the mediating role of transactive memory and moderating of technology integration. Industrial Management and Data Systems, 2024.
350	Arcia, A., S. Stonbraker, and E.R.A. Warner, Information Needs and Information-Seeking Processes of Low-Income Pregnant Women in Relation to Digital Maternity Education Resources. Journal of Perinatal Education, 2019. 28(3): p. 151-162.
351	Arciniega, L.M., N.J. Allen, and L. González, 'Don't mess with my company': An exploratory study of commitment profiles before and after dramatic external events. Journal of Management and Organization, 2018. 24(2): p. 224-238.
352	Areán, P.A., et al., Perceived utility and characterization of personal google search histories to detect data patterns proximal to a suicide attempt in individuals who previously attempted suicide: Pilot cohort study. Journal of Medical Internet Research, 2021. 23(5).
353	Areias, A.C., F.D. Correia, and F. Costa, Exploring the Importance of Race and Gender Concordance Between Patients and Physical Therapists in Digital Rehabilitation for Musculoskeletal Conditions: Observational, Longitudinal Study. Journal of Medical Internet Research, 2024. 26.
354	Arena, C., et al., The adoption of e-Health in public hospitals. Unfolding the gender dimension of TMT and line managers. Public Management Review, 2021. 23(10): p. 1553-1579.
355	Arfeen, M.I., A.A. Shah, and D. Sarantis. E-Health in IDPs Health Projects in Pakistan. in Lecture Notes in Mechanical Engineering. 2022.
356	Argimón, S., et al., Rapid Genomic Characterization and Global Surveillance of Klebsiella Using Pathogenwatch. Clinical Infectious Diseases, 2021. 73: p. S325-S335.
357	Arias, F., et al., Parental Education and Delirium Risk after Surgery in Older Adults. Clinical Gerontologist, 2023. 46(2): p. 253-266.
358	Arientová, S., et al., Decreased quality of care for Staphylococcus aureus bacteremia during the COVID-19 pandemic. BMC Infectious Diseases, 2022. 22(1).
359	Arieti, F., et al., The antimicrobial resistance travel tool, an interactive evidence-based educational tool to limit antimicrobial resistance spread. Journal of Travel Medicine, 2022. 29(4).
360	Arif, M., A. Khatak, and M. Hussain, A framework for data warehouse using data mining and knowledge discovery for a network of hospitals in Pakistan. International Journal of Bio-Science and Bio-Technology, 2015. 7(3): p. 217-222.
361	Arigo, D., D.E. Jake-Schoffman, and S.L. Pagoto, The recent history and near future of digital health in the field of behavioral medicine: an update on progress from 2019 to 2024. Journal of Behavioral Medicine, 2024.
362	Arık, S.Ö., et al., A prospective evaluation of AI-augmented epidemiology to forecast COVID-19 in the USA and Japan. npj Digital Medicine, 2021. 4(1).
363	Arivett, B.A., et al., Draft genome sequences of Acinetobacter baumannii isolates from wounded military personnel. Genome Announcements, 2016. 4(4).
364	Arivett, B.A., et al., Draft genome sequences of Escherichia coli isolates from wounded military personnel. Genome Announcements, 2016. 4(4).
365	Arivett, B.A., et al., Draft genome sequences of Klebsiella pneumoniae clinical type strain ATCC 13883 and three multidrug-resistant clinical isolates. Genome Announcements, 2015. 3(1).
366	Arjomandi, M., et al., Changes in lung volumes with spirometric disease progression in copd. Chronic Obstructive Pulmonary Diseases, 2023. 10(3): p. 270-285.
367	Arjoune, Y., et al., StethAid: A Digital Auscultation Platform for Pediatrics. Sensors, 2023. 23(12).
368	Arli, Ö., H.E. Şener, and C.H. Meydan, The Role of School Managers’ Toxic Leader Behaviors in the Effect of Teachers' Core Self-evaluations on Job Satisfaction, Organizational Cynicism and Burnout. Hacettepe Egitim Dergisi, 2023. 38(2): p. 231-247.
369	Armin, S., et al., Antimicrobial resistance patterns of Acinetobacter baumannii, Pseudomonas aeruginosa and Staphylococcus aureus isolated from patients with nosocomial infections admitted to Tehran hospitals. Archives of Pediatric Infectious Diseases, 2015. 3(4).
370	Armitage, J.S., “When I Least Expected It”: an Autoethnography of Reporting Workplace Sexual Harassment and Compassionate Bystanders”. Journal of Contemporary Ethnography, 2022. 51(1): p. 29-58.
371	Armstrong, C.M., et al., Results and Lessons Learned when Implementing Virtual Health Resource Centers to Increase Virtual Care Adoption During the COVID-19 Pandemic. Journal of Technology in Behavioral Science, 2022. 7(1): p. 81-99.
372	Aroda, V.R., et al., Establishing an electronic health record–supported approach for outreach to and recruitment of persons at high risk of type 2 diabetes in clinical trials: The vitamin D and type 2 diabetes (D2d) study experience. Clinical Trials, 2019. 16(3): p. 306-315.
373	Arora, K.S. and B.M. Mercer, Surge and Surge Capacity in Labor and Delivery Triage Volumes. American Journal of Perinatology, 2016. 33(6): p. 611-617.
374	Arora, P., et al., Privacy-Preserving Federated Learning System (f-PPLS) for military focused area classification. Multimedia Tools and Applications, 2024.
375	Arsić, D., et al., Monitoring of Chlamydia trachomatis genitourinary infection in women – Analytical comparative study using public health records from two Balkan countries. Central European Journal of Public Health, 2016. 24(1): p. 16-21.
376	Arslan, M. and J. Roudaki, Examining the role of employee engagement in the relationship between organisational cynicism and employee performance. International Journal of Sociology and Social Policy, 2019. 39(1-2): p. 118-137.
377	Arumugam, T. and S. Arumuga, Understanding service quality from the performance perspective in the healthcare industry. International Journal of Innovative Technology and Exploring Engineering, 2018. 8(2 Special Issue 2): p. 413-418.
378	Arutyunov, G.P., et al., Resolution of the online meeting of Russian experts on the EMPEROR-REDUCED trial. Russian Journal of Cardiology, 2020. 25(11): p. 126-130.
379	Arzhakova, O.V., et al., Polymers for the future. Russian Chemical Reviews, 2022. 91(12).
380	Arzilli, G., et al., Screening for antimicrobial-resistant Gram-negative bacteria in hospitalised patients, and risk of progression from colonisation to infection: Systematic review. Journal of Infection, 2022. 84(2): p. 119-130.
381	Asadi, H., et al., Performance Indicators of Hospitals Affiliated To Ardabil University Of Medical Sciences In 2019. Payesh, 2021. 20(3): p. 285-293.
382	Asaju, C. and H. Vadapalli. Affect Analysis: A Literature Survey on Student-Specific and General Users’ Affect Analysis. in Lecture Notes in Networks and Systems. 2024.
383	Asangbeh-Kerman, S.L., et al., Cervical cancer prevention and care in HIV clinics across sub-Saharan Africa: results of a facility-based survey. Journal of the International AIDS Society, 2024. 27(7).
384	Asare, K.K., et al., Comparison of microscopic and xpert MTB diagnoses of presumptive mycobacteria tuberculosis infection: retrospective analysis of routine diagnosis at Cape Coast Teaching Hospital. BMC Infectious Diseases, 2024. 24(1).
385	Aseltine, R., et al., Harnessing Big Data in Health Care: Challenges in Enhancing the Clinical Utility of Patient Data for Suicide Prevention. Connecticut Medicine, 2022. 86(1): p. 61-66.
386	Asemi, A. and A. Ko. Contribution & Power of Virtual Reality in Corporate World: A Conceptual Review. in 2024 3rd International Conference on Distributed Computing and High Performance Computing, DCHPC 2024. 2024.
387	Asfahani, A.M., Perceptions of organizational responsibility for cybersecurity in Saudi Arabia: a moderated mediation analysis. International Journal of Information Security, 2024. 23(4): p. 2515-2530.
388	Ashcraft, S., et al., Interprofessional Clinical Rounding: Effects on Processes and Outcomes of Care. Journal for Healthcare Quality, 2017. 39(2): p. 85-94.
389	Ashforth, B.E., et al., Being Dr. Jekyll and Mr. Hyde: Role-Based Identity Foils in Organizational Life. Organization Science, 2024. 35(1): p. 232-258.
390	Ashley-Koch, A.E., et al., Genome-wide association study identifies four pan-ancestry loci for suicidal ideation in the Million Veterans Program. PLoS Genetics, 2023. 19(3).
391	Asi, Y.M. and C. Williams, The role of digital health in making progress toward Sustainable Development Goal (SDG) 3 in conflict-affected populations. International Journal of Medical Informatics, 2018. 114: p. 114-120.
392	Asif-Ur-Rahman, M., et al., Toward a heterogeneous mist, fog, and cloud-based framework for the internet of healthcare things. IEEE Internet of Things Journal, 2019. 6(3): p. 4049-4062.
393	Asiri, H. An overview of nursing informatics (NI) as a profession: How we evolved over the years. in HEALTHINF 2016 - 9th International Conference on Health Informatics, Proceedings; Part of 9th International Joint Conference on Biomedical Engineering Systems and Technologies, BIOSTEC 2016. 2016.
394	Assadi, V. and K. Hassanein, Consumer adoption of personal health record systems: A self-determination theory perspective. Journal of Medical Internet Research, 2017. 19(7).
395	Assaid, N., et al., Anti-SARS-CoV-2 Antibody Responses 5 Months Post Complete Vaccination of Moroccan Healthcare Workers. Vaccines, 2022. 10(3).
396	Assefa, A., et al., Prevalence and Factors Associated with Dyslipidemia Among People Living with HIV/AIDS on Follow-Up Care at a Tertiary Care Hospital in Ethiopia: A Cross-Sectional Study. Drug, Healthcare and Patient Safety, 2023. 15: p. 93-102.
397	Assiri, G., et al., Identification and characterization of preventable adverse drug events in family medicine clinics from central Saudi Arabia. Saudi Journal of Medicine and Medical Sciences, 2023. 11(1): p. 26-35.
398	Astley, R.A., et al., Ocular Bacterial Infections: A Ten-Year Survey and Review of Causative Organisms Based on the Oklahoma Experience. Microorganisms, 2023. 11(7).
399	Atakro, C.A., et al., Nurses' and Medical Officers' Knowledge, Attitude, and Preparedness Toward Potential Bioterrorism Attacks. SAGE Open Nursing, 2019. 5.
400	Atalay, M.O., P. Aydemir, and T. Acuner, The Influence of Emotional Exhaustion on Organizational Cynicism: The Sequential Mediating Effect of Organizational Identification and Trust in Organization. SAGE Open, 2022. 12(2).
401	Atalay, M.O., N. Birincioglu, and T. Acuner, EFFECT OF PERCEIVED ORGANIZATIONAL SUPPORT AND ORGANIZATIONAL TRUST ON YOUNG ACADEMICS’ ORGANIZATIONAL COMMITMENT. Argumenta Oeconomica, 2022. 2022(1): p. 201-233.
402	Atalla, A.D.G., et al., The influence of organizational agility on nurses` career planning: nurses` grit as a mediating factor. BMC Nursing, 2024. 23(1).
403	Athar, W., et al., Obstructive Sleep Apnea and Pain Intensity in Young Adults. Annals of the American Thoracic Society, 2020. 17(10): p. 1273-1278.
404	Atitsogbui, J. and K. Amponsah-Tawiah, Turnover intention and job fit among nurses in Ghana: Does psychological climate matter? Nursing Open, 2019. 6(2): p. 546-557.
405	Atkins, D., A.M. Kilbourne, and D. Shulkin, Moving from Discovery to System-Wide Change: The Role of Research in a Learning Health Care System: Experience from Three Decades of Health Systems Research in the Veterans Health Administration. Annual Review of Public Health, 2017. 38: p. 467-487.
406	Atmakuru, A., et al., Artificial intelligence-based suicide prevention and prediction: A systematic review (2019–2023). Information Fusion, 2025. 114.
407	Åttman, E., et al., A Serratia marcescens outbreak in a neonatal intensive care unit was successfully managed by rapid hospital hygiene interventions and screening. Acta Paediatrica, International Journal of Paediatrics, 2018. 107(3): p. 425-429.
408	Attram, N., et al., Antimicrobial use of patients with sexually transmitted infection symptoms prior to presentation at five health facilities in Southern Ghana. Antimicrobial Resistance and Infection Control, 2023. 12(1).
409	Atwood, R., et al., Simple signage and targeted education can lead to process improvement in acute appendicitis care. BMJ Open Quality, 2023. 12(4).
410	Au, C.H. and K.K.W. Ho, Deliberation in mobile messaging application: A case in Hong Kong. Communications of the Association for Information Systems, 2019. 45(1): p. 270-298.
411	Auguste, P., et al., Accurate diagnosis of latent tuberculosis in children, people who are immunocompromised or at risk from immunosuppression and recent arrivals from countries with a high incidence of tuberculosis: Systematic review and economic evaluation. Health Technology Assessment, 2016. 20(38): p. 1-678.
412	Augustinsson, S. and P. Petersson, On discharge planning: dynamic complex processes – uncertainty, surprise and standardisation. Journal of Research in Nursing, 2015. 20(1): p. 39-53.
413	Auqui-Caceres, M.V. and A. Furlan, Revitalizing double-loop learning in organizational contexts: A systematic review and research agenda. European Management Review, 2023. 20(4): p. 741-761.
414	Auslander, B., et al. Exploiting Text Data to Improve Critical Care Mortality Prediction. in 2020 IEEE Globecom Workshops, GC Wkshps 2020 - Proceedings. 2020.
415	Avdeev, S.N., et al., Federal Clinical Guidelines on Vaccination of pneumococcal infection in children and adults. Profilakticheskaya Meditsina, 2023. 26(9): p. 3-23.
416	Avery, T.J., et al., Clinical Yoga Program Utilization in a Large Health Care System. Psychological Services, 2021. 18(3): p. 389-397.
417	Avgerinos, E., I. Fragkos, and Y. Huang, Team familiarity in cardiac surgery operations: The effects of hierarchy and failure on team productivity. Human Relations, 2020. 73(9): p. 1278-1307.
418	Avgerinos, E., B. Gokpinar, and I. Fragkos, The effect of failure on performance over time: The case of cardiac surgery operations. Journal of Operations Management, 2020. 66(4): p. 441-463.
419	Avramovic, S., et al., US veterans administration diabetes risk (VADR) national cohort: Cohort profile. BMJ Open, 2020. 10(12).
420	Awad, A. and O. Hanna, Potentially inappropriate medication use among geriatric patients in primary care setting: A cross-sectional study using the Beers, STOPP, FORTA and MAI criteria. PLoS ONE, 2019. 14(6).
421	Awan, M., et al., DISSEMINATION AND DETECTION OF CARBAPENEMASES PRODUCING GRAM-NEGATIVE RODS. Pakistan Armed Forces Medical Journal, 2019. 69(1): p. 9-14.
422	Awati, K. and N. Nikolova, From ambiguity to action: integrating collective sensemaking and rational decision making in management pedagogy and practice. Management Decision, 2022. 60(11): p. 3127-3146.
423	Ayache, M., et al., Analysis and verification of XACML policies in a medical cloud environment. Scalable Computing, 2016. 17(3): p. 189-205.
424	Ayers, J.W., et al., Comparing Physician and Artificial Intelligence Chatbot Responses to Patient Questions Posted to a Public Social Media Forum. JAMA Internal Medicine, 2023. 183(6): p. 589-596.
425	Ayers, K.L., et al., Analysis of Real-World Data to Investigate the Impact of Race and Ethnicity on Response to Programmed Cell Death-1 and Programmed Cell Death-Ligand 1 Inhibitors in Advanced Non-Small Cell Lung Cancers. Oncologist, 2021. 26(7): p. e1226-e1239.
426	Aykut, D.S., et al., The relationship between the psychological resilience of patients with chronic kidney failure and post-traumatic growth and psychological symptoms. Klinik Psikiyatri Dergisi, 2024. 27(2): p. 108-116.
427	Azad, M.A., et al., Verify and trust: A multidimensional survey of zero-trust security in the age of IoT. Internet of Things (Netherlands), 2024. 27.
428	Azadmanjir, Z., et al., A three-phase decision model of computer-aided coding for the Iranian Classification of Health Interventions (IRCHI). Acta Informatica Medica, 2017. 25(2): p. 88-93.
429	Azam, N., et al., Data Privacy Threat Modelling for Autonomous Systems: A Survey from the GDPR's Perspective. IEEE Transactions on Big Data, 2023. 9(2): p. 388-414.
430	Azar, K.M.J., et al., Serious Mental Illness and Health-Related Factors Associated with Regional Emergency Department Utilization. Population Health Management, 2020. 23(6): p. 430-437.
431	Azeem, M.U., et al., Psychological contract violation and turnover intention: the role of job dissatisfaction and work disengagement. Employee Relations, 2020. 42(6): p. 1291-1308.
432	Azees, A., et al., Vaccine safety: Assessing the prevalence and severity of adverse events following COVID-19 vaccination amongst healthcare workers in tertiary health facilities in Nigeria. Nigerian Postgraduate Medical Journal, 2024. 31(1): p. 1-7.
433	Azizzadeh, F., et al., Contingency model of learning from mistakes in public sector of Iran. International Journal of Applied Business and Economic Research, 2015. 13(5): p. 2469-2500.
434	Ba, S. and X. Hu, Measuring emotions in education using wearable devices: A systematic review. Computers and Education, 2023. 200.
435	Babaeian, N., et al., Explaining the Experiences of Social Workers in Utilizing Professional Capital to Deal with Client Violence. Journal of Qualitative Research in Health Science, 2021. 10(3): p. 143-152.
436	Babaie, Z., et al., Molecular detection of carbapenem resistance in acinetobacter bauman-nii isolated from patients in khorramabad city, iran. Infectious Disorders - Drug Targets, 2020. 20(4): p. 543-549.
437	Babalola, S.S. and C.L. Nwanzu, The moderating role of gender in the effect of self-monitoring personality trait on emotional labor strategies. Cogent Business and Management, 2022. 9(1).
438	Babar, M.I., et al. Big data survey in healthcare and a proposal for intelligent data diagnosis framework. in 2016 2nd IEEE International Conference on Computer and Communications, ICCC 2016 - Proceedings. 2017.
439	Babayoff, O., et al., Improving Hospital Outpatient Clinics Appointment Schedules by Prediction Models. Journal of Medical Systems, 2023. 47(1).
440	Babyar, J., Birds of a Feather: Advancing US Active Duty, Reservist, and Veteran Medical Research, Together. Public Integrity, 2024. 26(1): p. 40-81.
441	Bachrach, R.L., et al., Using practice facilitation to improve alcohol-related care in primary care: a mixed-methods pilot study protocol. Addiction Science and Clinical Practice, 2022. 17(1).
442	Bacidore, V., M. Letizia, and A.M. Mitchel, Implementing interprofessional alcohol screening, brief intervention, and referral to treatment in the emergency department: An evidence-based quality improvement initiative. Advanced Emergency Nursing Journal, 2017. 39(3): p. 199-216.
443	Baddal, B., T.M.F. Potindji, and E. Güler, Evaluation of frequency, antimicrobial resistance and multidrug resistance patterns of methicillin-resistant Staphylococcus aureus isolates at a university hospital in Northern Cyprus, 2016 to 2020. Turk Hijyen ve Deneysel Biyoloji Dergisi, 2024. 81(1): p. 11-22.
444	Badré, A., S. Mohebbi, and L. Soltanisehat, Secure decentralized decisions to enhance coordination in consolidated hospital systems. IISE Transactions on Healthcare Systems Engineering, 2020. 10(2): p. 99-112.
445	Badura, K.L., et al., Motivation to lead: A meta-analysis and distal-proximal model of motivation and leadership. Journal of Applied Psychology, 2020. 105(4): p. 331-354.
446	Bae, J.Y., et al., Association between Pneumonia Development and Virulence Gene Expression in Carbapenem-Resistant Acinetobacter baumannii Isolated from Clinical Specimens. Canadian Journal of Infectious Diseases and Medical Microbiology, 2023. 2023.
447	Bae, Y.S., et al., Development of Blockchain-Based Health Information Exchange Platform Using HL7 FHIR Standards: Usability Test. IEEE Access, 2022. 10: p. 79264-79271.
448	Bagattini, F., et al., A classification framework for exploiting sparse multi-variate temporal features with application to adverse drug event detection in medical records. BMC Medical Informatics and Decision Making, 2019. 19(1).
449	Baggish, A.L., et al., Recommendations on the Use of Multimodality Cardiovascular Imaging in Young Adult Competitive Athletes: A Report from the American Society of Echocardiography in Collaboration with the Society of Cardiovascular Computed Tomography and the Society for Cardiovascular Magnetic Resonance. Journal of the American Society of Echocardiography, 2020. 33(5): p. 523-549.
450	baghbani, M., S. Iranzadeh, and M. Bagherzadeh khajeh, Investigating the relationship between RPN parameters in fuzzy PFMEA and OEE in a sugar factory. Journal of Loss Prevention in the Process Industries, 2019. 60: p. 221-232.
451	Baharvand-Ahmadi, B., et al., Medicinal plants used to treat infectious and non-infectious diseases of skin and skin appendages in city of Urmia, northwest Iran. Der Pharmacia Lettre, 2015. 7(11): p. 189-196.
452	Bahegwa, R.P., et al., Factors affecting compliance with infection prevention and control standard precautions among healthcare workers in Songwe region, Tanzania. Infection Prevention in Practice, 2022. 4(4).
453	Bai, J., et al., Achieving Efficient Feature Representation for Modulation Signal: A Cooperative Contrast Learning Approach. IEEE Internet of Things Journal, 2024. 11(9): p. 16196-16211.
454	Bai, T., et al., Psychological ownership and ambidexterity influence the innovative work behavior and job performance of SME employees: a mediating role of job embeddedness. Current Psychology, 2024. 43(16): p. 14304-14323.
455	Baig, M.R., et al., A Comparison of Cognitive Processing Therapy and Seeking Safety for the Treatment of Posttraumatic Stress Disorder in Veterans. Psychiatric Quarterly, 2021. 92(2): p. 735-750.
456	Baigent, C., et al., European Society of Cardiology guidance for the diagnosis and management of cardiovascular disease during the COVID-19 pandemic: part 1-epidemiology, pathophysiology, and diagnosis. European Heart Journal, 2022. 43(11): p. 1033-1058.
457	Baigent, C., et al., European Society of Cardiology guidance for the diagnosis and management of cardiovascular disease during the COVID-19 pandemic: part 1 - epidemiology, pathophysiology, and diagnosis. Cardiovascular Research, 2022. 118(6): p. 1385-1412.
458	Baik, S.Y., et al., Long-term effects of various types of 3-hydroxy-3-methylglutaryl coenzyme A reductase inhibitors on changes in glomerular filtration rate in Korea. Frontiers of Medicine, 2019. 13(6): p. 713-722.
459	Bailey, A.L., et al., Early Scaling of Immersive Technology Within the Veterans Health Administration. NEJM Catalyst Innovations in Care Delivery, 2024. 5(4).
460	Bain, C., et al., Post-implementation evaluation of a digital dictation system in a large health service using hot-fit framework. Asia Pacific Journal of Health Management, 2020. 15(4).
461	Baird, P.N., et al., Myopia. Nature Reviews Disease Primers, 2020. 6(1).
462	Bakar, M.S.A., A. Ta'a, and K.F. Hashim, Information integration in electronic health information systems using service oriented architecture approach. ARPN Journal of Engineering and Applied Sciences, 2015. 10(2): p. 549-556.
463	Baker, F.R.L., K.L. Baker, and J. Burrell. Introducing the skills-based model of personal resilience: Drawing on content and process factors to build resilience in the workplace. in Journal of Occupational and Organizational Psychology. 2021.
464	Bakhai, A., et al., Shining a light on an additional clinical burden: work-related digital communication survey study – COVID-19 impact on NHS staff wellbeing. Humanities and Social Sciences Communications, 2022. 9(1).
465	Bako, A.T., et al., Reasons for Social Work Referrals in an Urban Safety-Net Population: A Natural Language Processing and Market Basket Analysis Approach. Journal of Social Service Research, 2020. 47(3): p. 414-425.
466	Balakrishnan, K., et al., Patient Safety/Quality Improvement Primer, Part II: Prevention of Harm Through Root Cause Analysis and Action (RCA2). Otolaryngology - Head and Neck Surgery (United States), 2019. 161(6): p. 911-921.
467	Balashova, E.N., et al., Congenital cytomegalovirus infection (guideline). Neonatology, 2023. 11(4): p. 68-87.
468	Balazs, G.C., et al., Incidence Rate and Results of the Surgical Treatment of Pectoralis Major Tendon Ruptures in Active-Duty Military Personnel. American Journal of Sports Medicine, 2016. 44(7): p. 1837-1843.
469	Balazs, G.C., et al., Incidence and Risk Factors for Volar Wrist Ganglia in the U.S. Military and Civilian Populations. Journal of Hand Surgery, 2016. 41(11): p. 1064-1070.
470	Baldwin, A., et al., Transgender and genderqueer individuals’ experiences with health care providers: What’s working, what’s not, and where do we go from here? Journal of Health Care for the Poor and Underserved, 2018. 29(4): p. 1300-1318.
471	Balhan, L., et al., A hand-washing community-based educational intervention to reduce abscess incidence among people who inject drugs: a cluster randomised controlled clinical trial protocol (the HAWA study protocol). BMC Public Health, 2024. 24(1).
472	Ball, S.L., et al., Clinician and staff experiences with frustrated patients during an electronic health record transition: a qualitative case study. BMC Health Services Research, 2024. 24(1).
473	Ball, S.L., et al., "For the first time. . .I am seriously fighting burnout": clinician experiences with a challenging electronic health record transition. JAMIA Open, 2024. 7(3).
474	Ballaro, J.M., M.A. Mazzi, and K. Holland, Organization development through effective communication, implementation, and change process. Organization Development Journal, 2020. 38(1): p. 45-64.
475	Ballester, L.M.C., et al., Prevalence of Sensory Dysfunction in Smell and/or Taste in Veterans with Traumatic Brain Injury and Link to Demographics and Comorbidities. Military Medicine, 2023. 188(3-4): p. 555-560.
476	Ballester, P.L., et al., 5-year incidence of suicide-risk in youth: A gradient tree boosting and SHAP study. Journal of Affective Disorders, 2021. 295: p. 1049-1056.
477	Ballif, M., et al., Detection and management of drug-resistant tuberculosis in HIV-infected patients in lower-income countries. International Journal of Tuberculosis and Lung Disease, 2014. 18(11): p. 1327-1336.
478	Balogun, T.M., et al., A comparative framework for cyber threat modelling: case of healthcare and industrial control systems. International Journal of Critical Infrastructures, 2023. 19(5): p. 405-431.
479	Balraadjsing, P.P., et al., The nature of antibacterial adaptive immune responses against staphylococcus aureus is dependent on the growth phase and extracellular peptidoglycan. Infection and Immunity, 2020. 88(1).
480	Balsells, E., et al., Global burden of Clostridium difficile infections: A systematic review and meta-analysis. Journal of Global Health, 2019. 9(1).
481	Baluku, M.M., et al., Job Insecurity during the COVID-19 Pandemic, Teachers’ Psychological Wellbeing, and Job Attitudes: Organizational Compassion as a Buffer. International Journal of Applied Positive Psychology, 2024. 9(2): p. 1-22.
482	Bamonti, P.M., et al., The Impact of Depression and Exercise Self-Efficacy on Benefits of Pulmonary Rehabilitation in Veterans with COPD. Behavioral Medicine, 2023. 49(1): p. 72-82.
483	Bampa, M. and P. Papapetrou. Mining adverse drug events using multiple feature hierarchies and patient history windows. in IEEE International Conference on Data Mining Workshops, ICDMW. 2019.
484	Banashefski, B., et al., Employing journey mapping to improve response rates for patient-reported outcome measures in a spine clinic. Musculoskeletal Care, 2023. 21(1): p. 169-174.
485	Banco, D., M. Mustehsan, and B. Shah, Update on the Role of Colchicine in Cardiovascular Disease. Current Cardiology Reports, 2024. 26(4): p. 191-198.
486	Banerjee, G., et al., High-dose prescribed opioids are associated with increased risk of heroin use among United States military veterans. Pain, 2019. 160(9): p. 2126-2135.
487	Banerjee, M., J. Lee, and K.K.R. Choo, A blockchain future for internet of things security: a position paper. Digital Communications and Networks, 2018. 4(3): p. 149-160.
488	Bani Hani, S., et al., A study of key factors that influence and enable patient empowerment: A systems approach. Systems Research and Behavioral Science, 2024. 41(4): p. 537-556.
489	Banks, R.E., et al., Similar Mortality among United States Veterans with Invasive and Noninvasive Pneumonia due to Group B Streptococcus. Open Forum Infectious Diseases, 2022. 9(3).
490	Bannach, A., et al. Visual analytics for radiomics: Combining medical imaging with patient data for clinical research. in 2017 IEEE Workshop on Visual Analytics in Healthcare, VAHC 2017. 2018.
491	Bannay, D.F. and M.J. Hadi, Authentic Leadership and Psychological Well-being at the Workplace: Exploring the Mediating Role of Perceived Job Security. Jurnal Pengurusan, 2021. 63.
492	Bansal, G., R. Allen-Mcfarlane, and B. Eribo, Antibiotic Susceptibility, Clonality, and Molecular Characterization of Carbapenem-Resistant Clinical Isolates of Acinetobacter baumannii from Washington DC. International Journal of Microbiology, 2020. 2020.
493	Bansal, M., et al. Cybersecurity challenges in the healthcare domain and theroad ahead. in AIP Conference Proceedings. 2023.
494	Barak-Corren, Y., et al., Validation of an Electronic Health Record-Based Suicide Risk Prediction Modeling Approach across Multiple Health Care Systems. JAMA Network Open, 2020. 3(3).
495	Baral, P., Health Systems and Services During COVID-19: Lessons and Evidence From Previous Crises: A Rapid Scoping Review to Inform the United Nations Research Roadmap for the COVID-19 Recovery. International Journal of Health Services, 2021. 51(4): p. 474-493.
496	Baraldi, E. and S. Wagrell, Applying the resource interaction approach to policy analysis – Insights from the antibiotic resistance challenge. Industrial Marketing Management, 2022. 106: p. 376-391.
497	Barannik, K.S., et al., MICROBIOLOGICAL PROFILE AND ANTIMICROBIAL SUSCEPTIBILITY OF BACTERIA ASSOCIATED WITH URINARY TRACT INFECTIONS IN UKRAINIAN ADULTS. Medicni Perspektivi, 2024. 29(2): p. 105-111.
498	Barathe, P., et al., Antibiotic pollution and associated antimicrobial resistance in the environment. Journal of Hazardous Materials Letters, 2024. 5.
499	Barayev, O., et al., Statins, Mortality, and Major Adverse Cardiovascular Events among US Veterans with Chronic Kidney Disease. JAMA Network Open, 2023. 6(12): p. E2346373.
500	Barberi, F., et al., Toward the Development of User-Centered Neurointegrated Lower Limb Prostheses. IEEE Reviews in Biomedical Engineering, 2024. 17: p. 212-228.
501	Barbosa, M.R., U.E. Makris, and I.A. Mansi, Association of Breast Implants with Nonspecific Symptoms, Connective Tissue Diseases, and Allergic Reactions: A Retrospective Cohort Analysis. Plastic and Reconstructive Surgery, 2021. 147(1): p. 42E-49E.
502	Barbosa-Bastos, C., F.B. Ferreira, and M. Cordeiro, Quality Management Systems Implementation and their Output on Productivity and Organisational Performance. Journal of Management World, 2023. 2023(4): p. 114-130.
503	Barboza, V.D.S., et al., Reverse transcription-loop-mediated isothermal amplification (RT-LAMP) assay as a rapid molecular diagnostic tool for COVID-19 in healthcare workers. Journal of Clinical Virology Plus, 2023. 3(2).
504	Barden, E.P., et al., The Dyadic Effects of Posttraumatic Stress Symptoms on the Regulation of Respiratory Sinus Arrhythmia Following an Acute Stress Induction Among Couples. Psychological Trauma: Theory, Research, Practice, and Policy, 2024.
505	Bareket, O. and S.T. Fiske, A Systematic Review of the Ambivalent Sexism Literature: Hostile Sexism Protects Men’s Power; Benevolent Sexism Guards Traditional Gender Roles. Psychological Bulletin, 2023. 149(11-12): p. 637-698.
506	Barinov, E.K., et al., Expert evaluation of medical care in mass respiratory and oral infections. Ekologiya Cheloveka (Human Ecology), 2021. 2021(9): p. 11-19.
507	Barkhordari-Sharifabad, M., T. Ashktorab, and F. Atashzadeh-Shoorideh, Ethical competency of nurse leaders: A qualitative study. Nursing Ethics, 2018. 25(1): p. 20-36.
508	Barnett, C.R., et al., Impaired immune responses in the airways are associated with poor outcome in critically ill COVID-19 patients. ERJ Open Research, 2024. 10(4).
509	Barnett, P.G., et al., Changes in Veteran Tobacco Use Identified in Electronic Medical Records. American Journal of Preventive Medicine, 2017. 53(1): p. e9-e18.
510	Barnett, P.G., et al., Cost-effectiveness of real-world administration of tobacco pharmacotherapy in the United States Veterans Health Administration. Addiction, 2019. 114(8): p. 1436-1445.
511	Barr, P.B., et al., Correlates of Risk for Disinhibited Behaviors in the Million Veteran Program Cohort. JAMA Psychiatry, 2024. 81(2): p. 188-197.
512	Barreiro-Pérez, M., et al., Myocarditis related SARS-CoV-2 infection or vaccination: an expert consensus statement on its diagnosis and management. Revista Espanola de Cardiologia, 2023. 76(7): p. 555-563.
513	Barrera Ferro, D., et al., Improving healthcare access management by predicting patient no-show behaviour. Decision Support Systems, 2020. 138.
514	Barreto, G.A. and J. González-Argote, Emergency Delirium Prevention with Dexmedetomidine in Pediatrics. Salud, Ciencia y Tecnologia - Serie de Conferencias, 2023. 2.
515	Barrett, A.K., et al., Medication Use Evaluation of High-Dose Long-Term Opioid De-prescribing in Multiple Veterans Affairs Medical Centers. Journal of General Internal Medicine, 2022. 37(16): p. 4037-4046.
516	Barrett, J.P., et al. Influenza Vaccination, Self-reported Illness, and Obstacles for Vaccination among the 2010 ROTC Warrior Forge Cadet Cohort. in Military Medicine. 2020.
517	Barrios, E.L., et al., VARIABLES INFLUENCING THE DIFFERENTIAL HOST RESPONSE TO BURNS IN PEDIATRIC AND ADULT PATIENTS. Shock, 2023. 59(2): p. 145-154.
518	Barros, L.M., et al., Pragmatic recommendations for identification and triage of patients with COVID-19 in low- And middle-income countries. American Journal of Tropical Medicine and Hygiene, 2021. 104(3): p. 3-11.
519	Barsoumian, A.E., et al., Clinical infectious outcomes associated with biofilm-related bacterial infections: A retrospective chart review. BMC Infectious Diseases, 2015. 15(1).
520	Bartal, A., et al., Identifying women with postdelivery posttraumatic stress disorder using natural language processing of personal childbirth narratives. American Journal of Obstetrics and Gynecology MFM, 2023. 5(3).
521	Bartels, C., et al., Medium-term and peri-lockdown course of psychosocial burden during the ongoing COVID-19 pandemic: a longitudinal study on patients with pre-existing mental disorders. European Archives of Psychiatry and Clinical Neuroscience, 2022. 272(5): p. 757-771.
522	Bartlett, B.A., K.M. Iverson, and K.S. Mitchell, Intimate partner violence and disordered eating among male and female veterans. Psychiatry Research, 2018. 260: p. 98-104.
523	Barton, R.M., et al., An Adaptation of the Women’s Recovery Group for women veterans with substance use disorders: a quality improvement project. Alcoholism Treatment Quarterly, 2022. 40(3): p. 280-293.
524	Bar-Yishay, M., et al., MACCABI-RED, community emergency care at the press of a button: A descriptive study. Family Practice, 2024. 41(5): p. 755-760.
525	Barzelighi, H.M., B. Daraei, and F. Dastan, Approaches for the treatment of sars-cov-2 infection: A pharmacologic view and literature review. Iranian Journal of Pharmaceutical Research, 2020. 19(3): p. 258-281.
526	Baser, O., E. Baser, and G. Samayoa, Relationship between Body Mass Index and Diagnosis of Overweight or Obesity in Veterans Administration Population. Healthcare (Switzerland), 2023. 11(11).
527	Basis, F., K. Moskovitz, and S. Tzafrir, Did the events following the COVID-19 outbreak influence the incidents of violence against hospital staff? Israel Journal of Health Policy Research, 2021. 10(1).
528	Bassetti, M., et al., Therapeutic options for difficult-to-treat Acinetobacter baumannii infections: a 2020 perspective. Expert Opinion on Pharmacotherapy, 2021. 22(2): p. 167-177.
529	Bastami, F., et al., Explaining the experiences of health care providers regarding organizational factors affecting health education: a qualitative study. BMC Medical Education, 2022. 22(1).
530	Bastawrous, S., et al., Establishing 3D Printing at the Point of Care: Basic Principles and Tools for Success. Radiographics, 2022. 42(2): p. 451-468.
531	Bastian, L.A., et al., Cigarette smoking status and receipt of an opioid prescription among veterans of recent wars. Pain Medicine (United States), 2017. 18(6): p. 1089-1097.
532	Basu, S., et al., Artificial Intelligence–HRM Interactions and Outcomes: A Systematic Review and Causal Configurational Explanation. Human Resource Management Review, 2023. 33(1).
533	Basu, S., et al., Effects of new funding models for patient-centered medical homes on primary care practice finances and services: Results of a microsimulation model. Annals of Family Medicine, 2016. 14(5): p. 404-414.
534	Batarseh, F.A., L. Freeman, and C.H. Huang, A survey on artificial intelligence assurance. Journal of Big Data, 2021. 8(1).
535	Batcho, E.C., et al., Inertial-based Fluidic Platform for Rapid Isolation of Blood-borne Pathogens. Military Medicine, 2021. 186: p. 129-136.
536	Bates, J., J.M. Beus, and S. Parkinson, Contextualizing Ethical Climate: Examining Contextual Moderators of the Connection Between Ethical Climate Perceptions and Ethical Behavior. Journal of Business Ethics, 2024.
537	Bates, T., C.S. Thomas, and A.R. Timming, Employment discrimination against gender diverse individuals in Western Australia. Equality, Diversity and Inclusion, 2021. 40(3): p. 273-289.
538	Bathke, H., et al., Building Resilience Through Foresight: The Case of Maritime Container Shipping Firms. IEEE Transactions on Engineering Management, 2024. 71: p. 10534-10556.
539	Bauer, P., et al., Association of 25-hydroxy vitamin D level with the blood pressure response to a maximum exercise test among professional indoor athletes. European Journal of Applied Physiology, 2020. 120(8): p. 1931-1941.
540	Baugh, A. and R.F. Baugh, Assessment of diversity outcomes in American Medical School admissions: Applying the Grutter legitimacy principles. Sustainability (Switzerland), 2020. 12(12).
541	Bauman, V., et al., Incidence and prevalence of eating disorders among U.S. military service members, 2016–2021. International Journal of Eating Disorders, 2024. 57(8): p. 1735-1745.
542	Baumgartner, A., et al., Opportunities and recommendations for improving medication safety: Understanding the medication management system in primary care through an abstraction hierarchy. JMIR Human Factors, 2020. 7(3).
543	Baxter, R.D., et al., Digital Health Primer for Cardiothoracic Surgeons. Annals of Thoracic Surgery, 2020. 110(2): p. 364-372.
544	Bayeck, R.Y., Examining Board Gameplay and Learning: A Multidisciplinary Review of Recent Research. Simulation and Gaming, 2020. 51(4): p. 411-431.
545	Bayighomog, S.W. and H. Araslı, Workplace spirituality–customer engagement Nexus: the mediated role of spiritual leadership on customer–oriented boundary–spanning behaviors. Service Industries Journal, 2019. 39(7-8): p. 637-661.
546	Beach, C., Editorial: Crawling before walking: Beginning to understand how clinicians communicate and behave during interunit handoffs. Joint Commission Journal on Quality and Patient Safety, 2015. 41(3): p. 132-133.
547	Beam, C., et al., Best Practices for Stakeholder Engagement for Government R&D Organizations. EMJ - Engineering Management Journal, 2023. 35(1): p. 50-69.
548	Beam, K., et al., Artificial intelligence in the neonatal intensive care unit: the time is now. Journal of Perinatology, 2024. 44(1): p. 131-135.
549	Beaulieu, T.Y., S. Sarker, and S. Sarker, A conceptual framework for understanding crowdfunding. Communications of the Association for Information Systems, 2015. 37: p. 1-31.
550	Beauparlant, M. and R. Smith, A metapopulation model for the spread of MRSA in correctional facilities. Infectious Disease Modelling, 2016. 1(1): p. 11-27.
551	Beckman, K.L., et al., The impact of military sexual trauma and gender on receipt of evidence-based medication treatment among veterans with opioid use disorder. Journal of Substance Abuse Treatment, 2022. 139.
552	Beckman, K.L., et al., Associations Among Military Sexual Trauma, Opioid Use Disorder, and Gender. American Journal of Preventive Medicine, 2022. 62(3): p. 377-386.
553	Beehler, G.P., et al., Measurement of Common Mental Health Conditions in VHA Co-located, Collaborative Care. Journal of Clinical Psychology in Medical Settings, 2016. 23(4): p. 378-388.
554	Begerowski, S.R., et al., The forgotten teammate: Considering the labor perspective in human-autonomy teams. Computers in Human Behavior, 2023. 145.
555	Begnoche, B.R., et al., ASHP Statement on Telehealth Pharmacy Practice. American Journal of Health-System Pharmacy, 2022. 79(19): p. 1728-1735.
556	Begoli, E., et al. SynthNotes: A Generator Framework for High-volume, High-fidelity Synthetic Mental Health Notes. in Proceedings - 2018 IEEE International Conference on Big Data, Big Data 2018. 2018.
557	Behery, M. and A. Al-Nasser, Examining the impact of leadership style and coaching on employees’ commitment and trust: Mediation effect of bullying and job alienation. International Journal of Organizational Analysis, 2016. 24(2): p. 291-314.
558	Behl, A., et al., The role played by relational turbulence in managing agency problems among value chain partners in the sharing economy: A review of the antecedents, benefits, risks, and boundary conditions. Industrial Marketing Management, 2022. 107: p. 39-51.
559	Belanger, H.G., Introduction to a special issue on military neuropsychology: Serving those who serve. Clinical Neuropsychologist, 2020. 34(6): p. 1065-1069.
560	Belaroussi, Y., et al., Why methodology is important: Coffee as a candidate treatment for COVID-19? Journal of Clinical Medicine, 2020. 9(11): p. 1-8.
561	Belezas, F. and A. Daniel, Innovation in pandemics: a netnographic approach to the sharing economy contributions. Journal of Science and Technology Policy Management, 2024. 15(3): p. 468-488.
562	Bell, C.S., et al., Magnetic Extraction of Acinetobacter baumannii Using Colistin-Functionalized γ-Fe2O3/Au Core/Shell Composite Nanoclusters. ACS Applied Materials and Interfaces, 2017. 9(32): p. 26719-26730.
563	Belperio, P.S., et al., Curing Hepatitis C virus infection: Best practices from the U.S. Department of Veterans Affairs. Annals of Internal Medicine, 2017. 167(7): p. 499-504.
564	Belu, A., et al., Variations in Biochemical Values under Stress in Children with SARS-CoV-2 Infection. Diagnostics, 2022. 12(5).
565	Bempong, N.E., et al., Precision Global Health - The case of Ebola: A scoping review. Journal of Global Health, 2019. 9(1).
566	Benabou, A., F. Touhami, and L. Demraoui. Artificial Intelligence and the Future of Human Resource Management. in 2024 International Conference on Intelligent Systems and Computer Vision, ISCV 2024. 2024.
567	Benameur, N., et al., Interpretation of cardiac wall motion from cine-MRI combined with parametric imaging based on the Hilbert transform. Magnetic Resonance Materials in Physics, Biology and Medicine, 2017. 30(4): p. 347-357.
568	Benameur, N., et al. Quantitative analysis of myocardial motion in cardiac magnetic resonance imaging using covariance function. in Proceedings - 2017 International Conference on Engineering and MIS, ICEMIS 2017. 2017.
569	Benameur, N., et al., Assessment of the relationship between regional wall motion abnormality score revealed by parametric imaging and the extent of LGE with CMR. Clinical Imaging, 2022. 89: p. 68-77.
570	Benameur, N., et al., Parametric methods for the regional assessment of cardiac wall motion abnormalities: Comparison study. Computers, Materials and Continua, 2021. 69(1): p. 1233-1252.
571	Benameur, N., et al., Deciphering the Complexities of COVID-19-Related Cardiac Complications: Enhancing Classification Accuracy With an Advanced Deep Learning Framework. International Journal of Imaging Systems and Technology, 2024. 34(5).
572	Ben-Assuli, O. and R. Padman, Analysing repeated hospital readmissions using data mining techniques. Health Systems, 2018. 7(3): p. 166-180.
573	Ben-Assuli, O., et al., Improving diagnostic accuracy using EHR in emergency departments: A simulation-based study. Journal of Biomedical Informatics, 2015. 55: p. 31-40.
574	Ben-Assuli, O., I. Shabtai, and M. Leshno, Using electronic health record systems to optimize admission decisions: The Creatinine case study. Health Informatics Journal, 2015. 21(1): p. 73-88.
575	Bender, M. and T.C. Smith, Using Administrative Mental Health Indicators in Heart Failure Outcomes Research: Comparison of Clinical Records and International Classification of Disease Coding. Journal of Cardiac Failure, 2016. 22(1): p. 56-60.
576	Bender, R.G., et al., Global, regional, and national incidence and mortality burden of non-COVID-19 lower respiratory infections and aetiologies, 1990–2021: a systematic analysis from the Global Burden of Disease Study 2021. The Lancet Infectious Diseases, 2024. 24(9): p. 974-1002.
577	Benech, N., et al., Viruses for health: Bacteriophages. Medecine/Sciences, 2022. 38(12): p. 1043-1051.
578	Benecke, J., et al., Retrospective analysis and time series forecasting with automated machine learning of ascariasis, enterobiasis and cystic echinococcosis in romania. PLoS Neglected Tropical Diseases, 2021. 15(11).
579	Benedito Zattar da Silva, R., et al., Modelling the no-show of patients to exam appointments of computed tomography. International Journal of Health Planning and Management, 2022. 37(5): p. 2889-2904.
580	Benhammou, J.N., et al., Exposure to Agent Orange and Hepatocellular Carcinoma Among US Military Personnel. JAMA Network Open, 2023: p. E2346380.
581	Bennett, B.W., L.S. Phillips, and J.A. Gazmararian, The Association of Vaccination for Common Adult Infectious Diseases and Uptake of COVID-19 Vaccines among 5,006,851 Veterans, 20 December 2020–31 October 2021. Vaccines, 2024. 12(2).
582	Ben-Shabat, N., et al., Mortality in Ankylosing Spondylitis According to Treatment: A Nationwide Retrospective Cohort Study of 5,900 Patients From Israel. Arthritis Care and Research, 2022. 74(10): p. 1614-1622.
583	Benson, S.K., et al., Women's Health Care Delivery and Coordination After Transitioning From One Electronic Health Record to Another: Perspectives From Staff in the Veterans Health Administration. Women's Health Issues, 2024.
584	Benson, T., Measure what we want: A taxonomy of short generic person-reported outcome and experience measures (PROMs and PREMs). BMJ Open Quality, 2020. 9(1).
585	Benson, T., et al., Development and initial testing of a Health Confidence Score (HCS). BMJ Open Quality, 2019. 8(2).
586	Benzer, J. and M. Horner, A Meta-analytic Integration and Test of Psychological Climate Dimensionality. Human Resource Management, 2015. 54(3): p. 457-482.
587	Benzer, J.K., et al., A Mixed Methods Study of the Association of Non-Veterans Affairs Care with Veterans' and Clinicians' Experiences of Care Coordination. Medical Care, 2020. 58(8): p. 696-702.
588	Benzon, H.T., et al., Use of corticosteroids for adult chronic pain interventions: sympathetic and peripheral nerve blocks, trigger point injections - guidelines from the American Society of Regional Anesthesia and Pain Medicine, the American Academy of Pain Medicine, the American Society of Interventional Pain Physicians, the International Pain and Spine Intervention Society, and the North Ameri…
589	Bera, B., et al., BioKA-ASVN: Biometric-Based Key Agreement Scheme for Air Smart Vehicular Networks Using Blockchain Service. IEEE Transactions on Vehicular Technology, 2024. 73(7): p. 9478-9494.
590	Berber, R., et al., A new approach to managing patients with problematic metal hip implants: The use of an internet-enhanced multidisciplinary team meeting. Journal of Bone and Joint Surgery - American Volume, 2015. 97(4): p. e20.1-e20.8.
591	Berg, C., et al., The non-ELR CXC chemokine encoded by human cytomegalovirus UL146 genotype 5 contains a C-Terminal β-hairpin and induces neutrophil migration as a selective CXCR2 agonist. PLoS Pathogens, 2022. 18(3).
592	Bergamasco, A., et al., Drug Utilization Studies in Latin America: A Scoping Review and Survey of Ethical Requirements. Value in Health Regional Issues, 2018. 17: p. 189-193.
593	Berge, J., et al., Using an interprofessional prenatal group care model to address disparities in pregnancy-related outcomes in a high risk population in a family medicine residency clinic. Journal of Interprofessional Education and Practice, 2020. 18.
594	Berger, J.S., et al., Comparative Effectiveness and Safety of Rivaroxaban and Warfarin Among Nonvalvular Atrial Fibrillation (NVAF) Patients with Obesity and Polypharmacy in the United States (US). Advances in Therapy, 2021. 38(7): p. 3771-3788.
595	Berkley, H., et al., Public health surveillance via template management in electronic health records: Tri-service workflow’s rapid response to an infectious disease crisis. Military Medicine, 2017. 182: p. 340-345.
596	Berkowitz, S.A., et al., Mechanisms Associated with Clinical Improvement in Interventions That Address Health-Related Social Needs: A Mixed-Methods Analysis. Population Health Management, 2019. 22(5): p. 399-405.
597	Berla-Kerzhner, E., et al., Clinical outcomes and treatment approach for community-associated methicillin-resistant Staphylococcus aureus (CA-MRSA) infections in Israel. European Journal of Clinical Microbiology and Infectious Diseases, 2017. 36(1): p. 153-162.
598	Berman, A.L. and G. Carter, Technological Advances and the Future of Suicide Prevention: Ethical, Legal, and Empirical Challenges. Suicide and Life-Threatening Behavior, 2020. 50(3): p. 643-651.
599	Bernerth, J.B., et al., The more the merrier or too many cooks spoil the pot? A meta-analytic examination of team size and team effectiveness. Journal of Organizational Behavior, 2023. 44(8): p. 1230-1262.
600	Bertholet, N., et al., Impact of alcohol use disorder severity on human immunodeficiency virus (HIV) viral suppression and CD4 count in three international cohorts of people with HIV. Alcohol: Clinical and Experimental Research, 2023. 47(4): p. 704-712.
601	Beshah, D., et al., Antimicrobial Resistance and Associated Risk Factors of Gram-Negative Bacterial Bloodstream Infections in Tikur Anbessa Specialized Hospital, Addis Ababa. Infection and Drug Resistance, 2022. 15: p. 5043-5059.
602	Besio, C. and V. Tacke, Old and New Organizational Forms in a Complex Society: A Systems-Theoretical Perspective. Critical Sociology, 2023.
603	Besterman-Dahan, K., et al., Enhancing Veteran Community Reintegration Research (ENCORE): Protocol for a Mixed Methods and Stakeholder Engagement Project. JMIR Research Protocols, 2023. 12.
604	Betadur, D., G. Somu, and P. Naveen Kumar. Digitization of Inpatient Medical Records Using Electronic Writing Pads in a Teaching Hospital. in Lecture Notes in Electrical Engineering. 2023.
605	Bett, E.S., et al., Assessment of patient perceptions of technology and the use of machine-based learning in a clinical encounter. Intelligence-Based Medicine, 2023. 7.
606	Bettger, C.C., et al., Evaluation of a two step testing algorithm to improve diagnostic accuracy and stewardship of Clostridioides difficile infections. BMC Research Notes, 2023. 16(1).
607	Beukers, N.G.F.M., et al., An examination of the risk of periodontitis for nonfatal cardiovascular diseases on the basis of a large insurance claims database. Community Dentistry and Oral Epidemiology, 2023. 51(3): p. 408-417.
608	Beverley, J., et al., Coordinating virus research: The Virus Infectious Disease Ontology. PLoS ONE, 2024. 19(1 January).
609	Beydoun, H.A. and J. Tsai, Screening rates for hepatitis B and C among low-income US veterans: Data from the National Veteran Homeless and Other Poverty Experiences Study. Journal of Viral Hepatitis, 2024. 31(10): p. 601-613.
610	Bezjian, J., et al., Higher education response to institutional upheaval: Outcomes of industry collaborations during the COVID-19 pandemic. Industry and Higher Education, 2024.
611	Bezrukova, K., et al., Artificial Intelligence and Groups: Effects of Attitudes and Discretion on Collaboration. Group and Organization Management, 2023. 48(2): p. 629-670.
612	Bezrukova, K., et al., A meta-analytical integration of over 40 years of research on diversity training evaluation. Psychological Bulletin, 2016. 142(11): p. 1227-1274.
613	Bhagwani, A., M. Chopra, and H. Kumar, Spinal Cord Injury Provoked Neuropathic Pain and Spasticity, and Their GABAergic Connection. Neurospine, 2022. 19(3): p. 646-668.
614	Bhalaji, R.K.A., et al., A decision support model for evaluating risks in a collaborative supply chain of the medical equipment manufacturing industry. Supply Chain Forum, 2022. 23(3): p. 227-251.
615	Bharany, S., et al. A Review on the need of Clustering Techniques Used for Wireless Sensor Networks. in 2nd International Conference on Business Analytics for Technology and Security, ICBATS 2023. 2023.
616	Bharati, S., et al., Federated learning: Applications, challenges and future directions. International Journal of Hybrid Intelligent Systems, 2022. 18(1-2): p. 19-35.
617	Bhardwaj, N., P. Joshi, and P. Rani. Revolutionizing Healthcare IoT: A Low-Energy Connectivity Paradigm. in Proceedings - 2023 IEEE International Conference on Cloud Computing in Emerging Markets, CCEM 2023. 2023.
618	Bhargava, A., et al., A 20-year evaluation of LOINC in the United States’ largest integrated health system. Archives of Pathology and Laboratory Medicine, 2020. 144(4): p. 478-484.
619	Bhargava, S., R. Sharma, and M. Kulshreshtha, Promoting subjective well-being of IT professionals through gratitude practice: a moderated mediation analysis of gender and employee engagement. Management Research Review, 2024. 47(4): p. 559-580.
620	Bhartiya, S. and D. Mehrotra, Ranking the access control models for secured sharing of EHR using fuzzy TOPSIS technique. International Journal of Electronic Healthcare, 2019. 11(1): p. 45-66.
621	Bhartiya, S., D. Mehrotra, and A. Girdhar, Hierarchy similarity analyser-an approach to securely share Electronic Health Records. International Journal of E-Health and Medical Communications, 2016. 7(2): p. 14-29.
622	Bhat, W.A., et al. A Framework Tomitigate Software Loophole Vulnerability in Blockchain. in AIP Conference Proceedings. 2023.
623	Bhatia, A. and A. Dhawan, Institutionalisation of CSR stakeholders: an analysis of the Indian corporate sector in the mandatory regime. International Journal of Ethics and Systems, 2024.
624	Bhatia, R., I. Sledge, and S. Baral, Missing science: A scoping study of COVID-19 epidemiological data in the United States. PLoS ONE, 2022. 17(10 October).
625	Bhatia, R. and U. Taneja. eHealth in India: A model for healthcare accessibility at the ‘bottom of the pyramid’. in International Journal of Electronic Healthcare. 2018.
626	Bhatta, M.R., et al., Norovirus outbreaks on college and university campuses. Journal of American College Health, 2020. 68(7): p. 688-697.
627	Bhattacharya, A.K., et al., The 2015 Amtrak Philadelphia Train Derailment: After-Action Review of the Emergency Radiology Response at Temple University Health System. Journal of the American College of Radiology, 2019. 16(3): p. 370-379.
628	Bhattacharyya, R., et al., Spatial network-based modeling of COVID-19 dynamics: Early pandemic spread in India. Journal of the Indian Statistical Association, 2022. 60(1): p. 1-42.
629	Bhattacharyya, S.S., Exploration and explication of the nature of online reviews of organizational corporate social responsibility initiatives. International Journal of Organizational Analysis, 2023. 31(6): p. 2280-2299.
630	Bhojak, N.P., et al., Measuring patient satisfaction in emergency department: An empirical test using structural equation modeling. International Journal of Healthcare Management, 2023. 16(3): p. 412-426.
631	Bhosale, K.S., M. Nenova, and G. Iliev. A study of cyber attacks: In the healthcare sector. in 2021 6th Junior Conference on Lighting, Lighting 2021 - Proceedings. 2021.
632	Bhunjun, C.S., et al., What are the 100 most cited fungal genera? Studies in Mycology, 2024. 108(1): p. 1-412.
633	Bianchi, F.P., et al., Prevalence and management of rubella susceptibility in healthcare workers in Italy: A systematic review and meta-analysis. Vaccine: X, 2022. 12.
634	Biber, A., et al., Molecular epidemiology of community-onset methicillin-resistant Staphylococcus aureus infections in Israel. European Journal of Clinical Microbiology and Infectious Diseases, 2015. 34(8): p. 1603-1613.
635	Bickerstaff-Westbrook, E., et al., Advancing SERS label-free detection of bacteria: Sensing in liquid vs drop-cast. Materials Today Sustainability, 2024. 27.
636	Bickman, L., Improving Mental Health Services: A 50-Year Journey from Randomized Experiments to Artificial Intelligence and Precision Mental Health. Administration and Policy in Mental Health and Mental Health Services Research, 2020. 47(5): p. 795-843.
637	Bigdeli, T.B., et al., Correlates of suicidal behaviors and genetic risk among United States veterans with schizophrenia or bipolar I disorder. Molecular Psychiatry, 2024. 29(8): p. 2399-2407.
638	Biggs, A.T., T.R. Seech, and D.W. Russell, Selecting Senior Leaders in the Public Sector: Challenges and Best Practices. Psychological Services, 2023.
639	Biggs, H.M., et al., Diagnosis and management of tickborne rickettsial diseases: Rocky mountain spotted fever and other spotted fever group rickettsioses, ehrlichioses, and anaplasmosis - United States a practical guide for health care and public health professionals. MMWR Recommendations and Reports, 2016. 65(2): p. 1-44.
640	Biglari, S., et al., Antimicrobial Resistance Mechanisms and Genetic Diversity of Multidrug-Resistant Acinetobacter baumannii Isolated from a Teaching Hospital in Malaysia. Microbial Drug Resistance, 2017. 23(5): p. 545-555.
641	Bijalwan, P., et al., The mediating role of workplace incivility on the relationship between organizational culture and employee productivity: a systematic review. Cogent Social Sciences, 2024. 10(1).
642	Bijok, B., et al., Guidelines on human factors in critical situations 2023. Anaesthesia Critical Care and Pain Medicine, 2023. 42(4).
643	Bilal, H., et al., Antibiotic resistance in Pakistan: a systematic review of past decade. BMC Infectious Diseases, 2021. 21(1).
644	Bîlbîie, A., et al., Investigating Physicians’ Adoption of Telemedicine in Romania Using Technology Acceptance Model (TAM). Healthcare (Switzerland), 2024. 12(15).
645	Bilgili, F., et al., How facilitating is defense and health expenditures in achieving low carbon dioxide emissions: an application of quantile regression. International Journal of Environmental Science and Technology, 2024.
646	Billings, S. and H.L. Wei. NARMAX model as a sparse, interpretable and transparent machine learning approach for big medical and healthcare data analysis. in Proceedings - 21st IEEE International Conference on High Performance Computing and Communications, 17th IEEE International Conference on Smart City and 5th IEEE International Conference on Data Science and Systems, HPCC/SmartCity/DSS 2019. 2…
647	Bingley, W.J., et al., Enlarging the model of the human at the heart of human-centered AI: A social self-determination model of AI system impact. New Ideas in Psychology, 2023. 70.
648	Binkhamis, K.M., et al., Prevalence and outcome of isoniazid-monoresistant tuberculosis at a university hospital in Saudi Arabia. Saudi Medical Journal, 2021. 42(6): p. 636-642.
649	Binobaid, S., I.S. Fan, and M. Almeziny. Investigation Interoperability Problems in Pharmacy Automation: A Case Study in Saudi Arabia. in Procedia Computer Science. 2016.
650	Binsar, F., et al., Does Digital Leadership Impact the Performance of Lower-Middle-Class Hospitals? International Journal of Innovation and Technology Management, 2024.
651	Binu Raj, A., N. Akbar Jan, and A.K. Subramani, Building corporate reputation through corporate social responsibility: the mediation role of employer branding. International Journal of Social Economics, 2022. 49(12): p. 1770-1786.
652	Birari, D.R., et al., Towards a Holistic Approach to Chronic Disease Management: Integrating Federated Learning and IoT for Personalized health Care. Journal of Electrical Systems, 2023. 19(3): p. 15-22.
653	Bird, M.B., et al., A machine learning framework to classify musculoskeletal injury risk groups in military service members. Frontiers in Artificial Intelligence, 2024. 7.
654	Bish, A., et al., Exploring the ‘Blurred Boundary’: Human Smuggling and Trafficking on the Central Mediterranean Route to Europe. Journal of Illicit Economies and Development, 2023. 5(1): p. 70-94.
655	Bishop, M.O., et al., Opioid use trajectories after thoracic surgery among veterans in the United States. European Journal of Pain (United Kingdom), 2020. 24(8): p. 1569-1584.
656	Bishop, T.M., et al., Sleep disorders and suicide attempts following discharge from residential treatment. Frontiers in Sleep, 2023. 2.
657	Biswas, S., et al., An Extended LBWA Framework in Picture Fuzzy Environment Using Actual Score Measures Application in Social Enterprise Systems. International Journal of Enterprise Information Systems, 2021. 17(4): p. 37-68.
658	Bitterman, R. and D. Kumar, Respiratory viruses in solid organ transplant recipients. Viruses, 2021. 13(11).
659	Bitton, A., et al., Enhanced primary care and impact on quality of care in Massachusetts. American Journal of Managed Care, 2016. 22(5): p. e169-e174.
660	Bizimungu, O., et al., The prevalence and clinical context of antimicrobial resistance amongst medical inpatients at a referral hospital in Rwanda: a cohort study. Antimicrobial Resistance and Infection Control, 2024. 13(1).
661	Bizubac, M., et al., Neonatal Brain Abscess with Serratia marcescens after Intrauterine Infection: A Case Report. Antibiotics, 2023. 12(4).
662	Bjarnadóttir, M.V., et al., Aiding the prescriber: developing a machine learning approach to personalized risk modeling for chronic opioid therapy amongst US Army soldiers. Health Care Management Science, 2022. 25(4): p. 649-665.
663	Black, A., et al., Insights on Public Health Professionals Non-technical Skills in an Emergency Response (Multi-Team System) Environment. Frontiers in Psychology, 2022. 13.
664	Black, A., et al., Canadian Contraception Consensus (Part 3 of 4): Chapter 8 - Progestin-Only Contraception. Journal of Obstetrics and Gynaecology Canada, 2016. 38(3): p. 279-300.
665	Black, A., et al., Canadian Contraception Consensus (part 3 of 4): Chapter 8 - Progestin-only contraception. Journal of Obstetrics and Gynaecology Canada, 2016. 38(3): p. 301-326.
666	Black, A.C., et al., Veterans’ compensation claims beliefs predict timing of PTSD treatment use relative to compensation and pension exam. PLoS ONE, 2018. 13(12).
667	Black, A.C., et al., Association Between Exposure to Complementary and Integrative Therapies and Opioid Analgesic Daily Dose Among Patients on Long-term Opioid Therapy. Clinical Journal of Pain, 2022. 38(6): p. 405-409.
668	Blackman, S.M. Towards a conceptual framework for persistent use: A technical plan to achieve semantic interoperability within electronic health record systems. in Proceedings of the Annual Hawaii International Conference on System Sciences. 2017.
669	Blackman-Lees, S.M. Towards a conceptual framework for persistent use: A technical plan to achieve semantic interoperability within electronic health record systems. in Proceedings of the Annual Hawaii International Conference on System Sciences. 2018.
670	Blaha, L.M., et al., Understanding Is a Process. Frontiers in Systems Neuroscience, 2022. 16.
671	Blais, A.R., et al., Work Fatigue Profiles: Nature, Implications, and Associations With Psychological Empowerment. Frontiers in Psychology, 2020. 11.
672	Blakiston, M., et al., The clear and present danger of carbapenemase-producing enterobacteriaceae (CPE) in New Zealand: Time for a national response plan. New Zealand Medical Journal, 2017. 130(1454): p. 72-79.
673	Blalock, D.V., et al., Demographic, Social, Behavioral, and Clinical Characteristics Associated with Long-Term Opioid Therapy and Any Opioid Prescription in High-Risk VA Patients. Journal of General Internal Medicine, 2024.
674	Blalock, D.V., et al., Subgroups of High-Risk Veterans Affairs Patients Based on Social Determinants of Health Predict Risk of Future Hospitalization. Medical Care, 2021. 59(5): p. 410-417.
675	Bland, H.T., et al., Conducting inclusive research in genetics for transgender, gender-diverse, and sex-diverse individuals: Case analyses and recommendations from a clinical genomics study. Journal of Genetic Counseling, 2024. 33(4): p. 772-785.
676	Blanken, A., et al. Racial/ethnic disparities in the diagnosis and management of menopause symptoms among midlife women veterans. in Menopause. 2022.
677	Blecker, S., et al., A Project ECHO and Community Health Worker Intervention for Patients with Diabetes. American Journal of Medicine, 2022. 135(5): p. e95-e103.
678	Bleijenbergh, I., J. van Mierlo, and T. Bondarouk, Closing the gap between scholarly knowledge and practice: Guidelines for HRM action research. Human Resource Management Review, 2021. 31(2).
679	Bliss, R.L., A.M. Mora, and P.C. Krause, Does Insurance Status Affect the Management of Acute Clavicle Fractures? Journal of Orthopaedic Trauma, 2016. 30(5): p. 269-272.
680	Blobel, B. and F. Oemig. The importance of architectures for interoperability. in Studies in Health Technology and Informatics. 2015.
681	Blok, A.C., et al., Provider and clinical setting characteristics associated with tobacco pharmacotherapy dispensed in the Veterans Health Administration. Tobacco Induced Diseases, 2021. 19(August).
682	Bloom, R., K. Thakarar, and K.E. Rokas, Morbidity and mortality of Serratia marcescens bacteraemia during the substance use epidemic. International Journal of Antimicrobial Agents, 2023. 62(4).
683	Blosnich, J.R., Sexual Orientation Differences in Satisfaction with Healthcare: Findings from the Behavioral Risk Factor Surveillance System, 2014. LGBT Health, 2017. 4(3): p. 227-231.
684	Blosnich, J.R., Costs of (In)visibility: Issues of Disclosure and Data for Health Equity Research with Sexual and Gender Minority Veterans. Health Equity, 2023. 7(1): p. 338-341.
685	Blosnich, J.R., et al., Mortality among veterans with transgender-related diagnoses in the veterans health administration, FY2000-2009. LGBT Health, 2014. 1(4): p. 269-276.
686	Blosnich, J.R., A.J. Gordon, and M.J. Fine, Associations of sexual and gender minority status with health indicators, health risk factors, and social stressors in a national sample of young adults with military experience. Annals of Epidemiology, 2015. 25(9): p. 661-667.
687	Blosnich, J.R., et al., Impact of Social Determinants of Health on Medical Conditions Among Transgender Veterans. American Journal of Preventive Medicine, 2017. 52(4): p. 491-498.
688	Blosnich, J.R., et al., Mental health of transgender veterans in US States with and without discrimination and hate crime legal protection. American Journal of Public Health, 2016. 106(3): p. 534-540.
689	Teufel, J., et al., Rural health systems and legal care: Opportunities for initiating and maintaining legal care after the patient protection and affordable care act. Journal of Legal Medicine, 2014. 35(1): p. 81-111.
690	Blosnich, J.R., et al., Adverse social factors and all-cause mortality among male and female patients receiving care in the Veterans Health Administration. Preventive Medicine, 2020. 141.
691	Blosnich, J.R., et al., Utilization of the veterans affairs' transgender e-consultation program by health care providers: Mixed-methods study. JMIR Medical Informatics, 2019. 7(1).
692	Blosnich, J.R., et al., “Get people out of bad situations sooner”: exploring transgender and cisgender veterans’ experiences using permanent supportive housing. Housing and Society, 2020. 47(2): p. 103-121.
693	Blot, S., et al., Healthcare-associated infections in adult intensive care unit patients: Changes in epidemiology, diagnosis, prevention and contributions of new technologies. Intensive and Critical Care Nursing, 2022. 70.
694	Bogale, T.N., et al., Barriers, facilitators and motivators of electronic community health information system use among health workers in Ethiopia. Frontiers in Digital Health, 2023. 5.
695	Bogdan, I., et al., Fungal Infections Identified with Multiplex PCR in Severe COVID-19 Patients during Six Pandemic Waves. Medicina (Lithuania), 2023. 59(7).
696	Boggs, J.M., et al., A Randomized Control Trial of a Digital Health Tool for Safer Firearm and Medication Storage for Patients with Suicide Risk. Prevention Science, 2024. 25(2): p. 358-368.
697	Boggs, J.M., et al., Development and Validation of Electronic Health Record Measures of Safety Planning Practices as Part of Zero Suicide Implementation. Archives of Suicide Research, 2024.
698	Bogie, K.M., et al., Development of Predictive Informatics Tool Using Electronic Health Records to Inform Personalized Evidence-Based Pressure Injury Management for Veterans with Spinal Cord Injury. Military Medicine, 2021. 186: p. 651-658.
699	Bohnert, A.S.B. and M.A. Ilgen, Understanding links among opioid use, overdose, and suicide. New England Journal of Medicine, 2019. 380(1): p. 71-79.
700	Boikos, C., et al., Integrating Electronic Medical Records and Claims Data for Influenza Vaccine Research. Vaccines, 2022. 10(5).
701	Boillat, T., et al., GOFlow: Smartwatch app to deliver laboratory results in emergency departments – A feasibility study. International Journal of Medical Informatics, 2020. 134.
702	Bokhour, B.G., et al., From patient outcomes to system change: Evaluating the impact of VHA's implementation of the Whole Health System of Care. Health Services Research, 2022. 57(S1): p. 53-65.
703	Bola, R., et al., Patient-reported health outcomes of SARS-CoV-2–tested patients presenting to emergency departments: a propensity score–matched prospective cohort study. Public Health, 2023. 215: p. 1-11.
704	Boley, S., et al., Investigating racial disparities within an emergency department rapid-triage system. American Journal of Emergency Medicine, 2022. 60: p. 65-72.
705	Boman, C.D., Examining characteristics of prebunking strategies to overcome PR disinformation attacks. Public Relations Review, 2021. 47(5).
706	Bonadies, L., E. Priante, and E. Baraldi, Prophylaxis against respiratory syncytial virus in high-risk infants. ERS Monograph, 2021. 2021(92): p. 361-371.
707	Bonfils, K.A., et al., Sleep disorders in veterans with serious mental illnesses: prevalence in Veterans Affairs health record data. Journal of Clinical Sleep Medicine, 2023. 19(9): p. 1651-1660.
708	Bonham, C.T., S.J.C. Pallett, and T.J. Holland, OP TRENTON 3: An analysis of primary care presentations to a deployed role 1 in support of a United Nation peacekeeping operation. BMJ Military Health, 2021. 167(5): p. 310-315.
709	Bönsel, R. and R. Müller, Shared mental models for cooperative fault diagnosis: Effects on communication and diagnostic performance. International Journal of Human Factors and Ergonomics, 2021. 8(3): p. 215-244.
710	Boon, A., K. Vangrieken, and F. Dochy, Team creativity versus team learning: Transcending conceptual boundaries to inspire future framework building. Human Resource Development International, 2016. 19(1): p. 67-90.
711	Borchert, J.S., et al., Best practices: Incorporating pharmacy technicians and other support personnel into the clinical pharmacist's process of care. JACCP Journal of the American College of Clinical Pharmacy, 2019. 2(1): p. 74-81.
712	Borgert, N., et al. Self-Eficacy and Security Behavior: Results from a Systematic Review of Research Methods. in Conference on Human Factors in Computing Systems - Proceedings. 2024.
713	Born, M., et al., The effects of a dilemma management training program on mental health: a prospective study with mid-level executives in hospitals. Leadership in Health Services, 2022. 35(4): p. 537-558.
714	Bornier, F., et al., Environmental Free-Living Amoebae Can Predate on Diverse Antibiotic-Resistant Human Pathogens. Applied and Environmental Microbiology, 2021. 87(18): p. 1-16.
715	Bornstein, D.B., et al., A state-by-state and regional analysis of the direct medical costs of treating musculoskeletal injuries among US Army trainees. Progress in Cardiovascular Diseases, 2022. 74: p. 53-59.
716	Borowski, S., et al., The First Year After Military Service: Predictors of U.S. Veterans’ Suicidal Ideation. American Journal of Preventive Medicine, 2022. 63(2): p. 233-241.
717	Boss, R.W., A.D. Boss, and D.S. Boss, Power: How to Get It and How to Use It. Organization Development Journal, 2023. 41(4): p. 15-32.
718	Bossarte, R.M., et al., Invited Commentary: New Directions in Machine Learning Analyses of Administrative Data to Prevent Suicide-Related Behaviors. American Journal of Epidemiology, 2021. 190(12): p. 2528-2533.
719	Botha, N.N., et al., Artificial intelligence in healthcare: a scoping review of perceived threats to patient rights and safety. Archives of Public Health, 2024. 82(1).
720	Botts, R.T., et al., Characterization of four multidrug resistance plasmids captured from the sediments of an urban coastal wetland. Frontiers in Microbiology, 2017. 8(OCT).
721	Boudal, A.M., et al., Exploring rheumatoid arthritis associated interstitial lung disease a retrospective study from two Saudi tertiary care centers. BMC Rheumatology, 2024. 8(1).
722	Boudreault, L., et al., Situation Awareness-Oriented Dashboard in ICUs in Support of Resource Management in Time of Pandemics. IEEE Journal of Translational Engineering in Health and Medicine, 2023. 11: p. 151-160.
723	Boudreaux, E.D., et al., Applying Machine Learning Approaches to Suicide Prediction Using Healthcare Data: Overview and Future Directions. Frontiers in Psychiatry, 2021. 12.
724	Bouldin, E.D., et al., Medicare-VHA dual use is associated with poorer chronic wound healing. Wound Repair and Regeneration, 2016. 24(5): p. 913-922.
725	Bouldin, E.D., et al., Chronic Lower Limb Wound Outcomes Among Rural and Urban Veterans. Journal of Rural Health, 2015. 31(4): p. 410-420.
726	Boulesnam, S.L., et al., Phenotypical Comparison between Environmental and Clinical Acinetobacter baumannii Strains Isolated from an Intensive Care Unit. Malaysian Journal of Medical Sciences, 2023. 30(4): p. 85-93.
727	Boushra, M.N., et al., Consideration of Occult Infection and Sepsis Mimics in the Sick Patient Without an Apparent Infectious Source. Journal of Emergency Medicine, 2019. 56(1): p. 36-45.
728	Bovens, D., E. van Baarle, and B. Molewijk, Personal health monitoring in the armed forces – scouting the ethical dimension: A case study in the Netherlands Armed Forces during the Covid-19 pandemic. BMC Medical Ethics, 2023. 24(1).
729	Bowen, H., et al., Social value of culturally informed art therapy for military and emergency services. International Journal of Art Therapy: Inscape, 2024.
730	Bowers, C., et al., Team resilience as a second-order emergent state: A theoretical model and research directions. Frontiers in Psychology, 2017. 8(AUG).
731	Bowers, J.R., et al., Genomic analysis of the emergence and rapid global dissemination of the clonal group 258 Klebsiella pneumoniae pandemic. PLoS ONE, 2015. 10(7).
732	Bowers, J.R., et al., KlebSeq, a diagnostic tool for surveillance, detection, and monitoring of Klebsiella pneumoniae. Journal of Clinical Microbiology, 2016. 54(10): p. 2582-2596.
733	Bowman, A., Leadership and Resilience: Where the Literature Stands. Journal of Leadership Studies, 2022. 16(2): p. 33-41.
734	Boyer, S., et al., Cost-Effectiveness of Three Alternative Boosted Protease Inhibitor-Based Second-Line Regimens in HIV-Infected Patients in West and Central Africa. PharmacoEconomics - Open, 2020. 4(1): p. 45-60.
735	Boyer, T.L., et al., Tailored Recruitment Strategies among Transgender and Non-Transgender Veterans: Participants’ Perceptions and Response. Military Behavioral Health, 2021. 9(2): p. 181-189.
736	Boyer, T.L., et al., Suicide, homicide, and all-cause mortality among transgender and cisgender patients in the veterans health administration. LGBT Health, 2021. 8(3): p. 173-180.
737	Boykin, D.M., et al., Video to Home Delivery of Evidence-Based Psychotherapy to Veterans With Posttraumatic Stress Disorder. Frontiers in Psychiatry, 2019. 10.
738	Boyle, D.A. and M.M. Steinheiser, Emotional Hazards of Nurses' Work: A Macro Perspective for Change and a Micro Framework for Intervention Planning. Journal of Infusion Nursing, 2021. 44(2): p. 78-93.
739	Bozeman, B., A.L. Molina, and W. Kaufmann, Angling for Sharks, Not Pilot Fish: Deep Corruption, Venal Corruption, and Public Values Failure. Perspectives on Public Management and Governance, 2018. 1(1): p. 5-27.
740	Brabete, A.C., et al., A Sex-and Gender-Based Analysis of Adverse Drug Reactions: A Scoping Review of Pharmacovigilance Databases. Pharmaceuticals, 2022. 15(3).
741	Brady, A. and N. Naikar, Development of Rasmussen’s risk management framework for analysing multi-level sociotechnical influences in the design of envisioned work systems. Ergonomics, 2022. 65(3): p. 485-518.
742	Bramoweth, A.D., et al., Reduction of Sleep Medications via a Combined Digital Insomnia and Pharmacist-Led Deprescribing Intervention: Protocol for a Feasibility Trial. JMIR Research Protocols, 2023. 12.
743	Brandt, C.A., et al., Documentation of screening for firearm access by healthcare providers in the veterans healthcare system: A retrospective study. Western Journal of Emergency Medicine, 2021. 22(3): p. 525-532.
744	Branilović, M.G., et al., DESIGN AND PRODUCTION OF THE SPLINT USING REVERSE ENGINEERING AND ADDITIVE MANUFACTURING. Transactions of Famena, 2024. 48(2): p. 101-110.
745	Braswell, M., et al., Age and socioeconomic status affect access to telemedicine at an urban level 1 trauma center. OTA International, 2021. 4(4): p. E155.
746	Brauer, M., et al., Global burden and strength of evidence for 88 risk factors in 204 countries and 811 subnational locations, 1990–2021: a systematic analysis for the Global Burden of Disease Study 2021. The Lancet, 2024. 403(10440): p. 2162-2203.
747	Braun, L.A., et al., US Navy Women's Experience of an Abnormal Cervical Cancer Screening. Journal of Midwifery and Women's Health, 2016. 61(2): p. 249-256.
748	Breckenridge-Sproat, S.T., et al., A program evaluation of the Patient CaringTouch System: A pre- and postimplementation assessment. Nursing Outlook, 2017. 65(5): p. S109-S119.
749	Breckenridge-Sproat, S.T., et al., Building a unit-level mentored program to sustain a culture of inquiry for evidence-based practice. Clinical Nurse Specialist, 2015. 29(6): p. 329-337.
750	Breed, M.W., et al., Bacterial Genotype, Carrier Risk Factors, and an Antimicrobial Stewardship Approach Relevant to Methicillin-resistant Staphylococcus aureus Prevalence in a Population of Macaques Housed in a Research Facility. Comparative Medicine, 2023. 73(2): p. 134-144.
751	Bressler, N.M., et al., Biosimilar SB11 versus reference ranibizumab in neovascular age-related macular degeneration: 1-year phase III randomised clinical trial outcomes. British Journal of Ophthalmology, 2023. 107(3): p. 384-391.
752	Brinkmeyer, R., Diversity of bacteria in ships ballast water as revealed by next generation DNA sequencing. Marine Pollution Bulletin, 2016. 107(1): p. 277-285.
753	Britt, N.S., et al., Examining the clinical impact of rapid multiplex polymerase chain reaction-based diagnostic testing for bloodstream infections in a national cohort of the Veterans Health Administration. Pharmacotherapy, 2023. 43(1): p. 24-34.
754	Britton, P.C., et al., Shorter and longer-term risk for non-fatal suicide attempts among male U.S. military veterans after discharge from psychiatric hospitalization. Journal of Psychiatric Research, 2021. 143: p. 9-15.
755	Broberg, E.K., et al., Co-circulation of seasonal influenza A(H1N1)pdm09, A(H3N2) and B/Victoria lineage viruses with further genetic diversification, EU/EEA, 2022/23 influenza season. Eurosurveillance, 2024. 29(39).
756	Brola, W. and M. Wilski, Neurological consequences of COVID-19. Pharmacological Reports, 2022. 74(6): p. 1208-1222.
757	Bron, R., et al., The Joint Influence of Intra- and Inter-Team Learning Processes on Team Performance: A Constructive or Destructive Combination? Vocations and Learning, 2018. 11(3): p. 449-474.
758	Bronkhorst, B., et al. Organizational climate and employee mental health outcomes: A systematic review of studies in health care organizations. in Health Care Management Review. 2015.
759	Brooks, S., J. Richmond, and J. Blenkinsopp, Applying a Lens of Temporality to Better Understand Voice About Unethical Behaviour. Journal of Business Ethics, 2023. 188(4): p. 681-692.
760	Brørs, G., et al., eHealth literacy among hospital health care providers: a systematic review. BMC Health Services Research, 2023. 23(1).
761	Brown, C.E., et al., Race/Ethnicity, Socioeconomic Status, and Healthcare Intensity at the End of Life. Journal of Palliative Medicine, 2018. 21(9): p. 1308-1316.
762	Brown, C.E., et al., Physician Perspectives on Responding to Clinician-Perpetuated Interpersonal Racism Against Black Patients with Serious Illness. Journal of General Internal Medicine, 2024. 39(11): p. 1969-1976.
763	Brown, D.J., et al., End-Tidal Oxygen Saturation with Nasal Cannula During Noninvasive Positive Pressure Ventilation: A Randomized Crossover Trial. Journal of Emergency Medicine, 2018. 55(4): p. 481-488.
764	Brown, G.K., et al., Safety planning intervention and follow-up: A telehealth service model for suicidal individuals in emergency department settings: Study design and protocol. Contemporary Clinical Trials, 2024. 140.
765	Brown, G.R. and K.T. Jones. Mental Health and Medical Health Disparities in 5135 Transgender Veterans Receiving Healthcare in the Veterans Health Administration: A Case-Control Study. in LGBT Health. 2016.
766	Brown, H.K., et al., Prepregnancy diabetes and perinatal mental illness: A population-based latent class analysis. American Journal of Epidemiology, 2020. 189(6): p. 573-582.
767	Brown, H.K., et al., Association of Preexisting Disability with Severe Maternal Morbidity or Mortality in Ontario, Canada. JAMA Network Open, 2021. 4(2).
768	Brown, J.E.H. and J. Halpern, AI chatbots cannot replace human interactions in the pursuit of more inclusive mental healthcare. SSM - Mental Health, 2021. 1.
769	Brown, J.R., et al., Variation in Abuse-Deterrent Formulation Opioid Prescribing in California, Florida, and Kentucky in 2018. Journal of Rural Health, 2021. 37(1): p. 23-28.
770	Brown, L.A., et al., Suicide risk among persons living with HIV. AIDS Care - Psychological and Socio-Medical Aspects of AIDS/HIV, 2021. 33(5): p. 616-622.
771	Brown, O., N. Power, and S.M. Conchie, Immersive simulations with extreme teams. Organizational Psychology Review, 2020. 10(3-4): p. 115-135.
772	Bruno, L. and A. Iborra Cuéllar, TWO YEARS FOLLOW UP STUDY ON AN AD HOC TELEPHONE INTERPRETERS’ EMOTIONAL REGULATION PROGRAM. Human Review. International Humanities Review / Revista Internacional de Humanidades, 2022. 11(Monografico).
773	Brusletto, B.S., et al., Extensive Changes in Transcriptomic “Fingerprints” and Immunological Cells in the Large Organs of Patients Dying of Acute Septic Shock and Multiple Organ Failure Caused by Neisseria meningitidis. Frontiers in Cellular and Infection Microbiology, 2020. 10.
774	Bryce, C., et al., Internally Reporting Risk in Financial Services: An Empirical Analysis. Journal of Business Ethics, 2019. 156(2): p. 493-512.
775	Bu, F., et al., Effect of a fall within three months of admission on delirium in critically Ill elderly patients: a population-based cohort study. Aging Clinical and Experimental Research, 2024. 36(1).
776	Bubalo, J., et al., Does applying technology throughout the medication use process improve patient safety with antineoplastics? Journal of Oncology Pharmacy Practice, 2014. 20(6): p. 445-460.
777	Bucci, T., et al., C-reactive protein levels are associated with early cardiac complications or death in patients with acute ischemic stroke: a propensity-matched analysis of a global federated health from the TriNetX network. Internal and Emergency Medicine, 2023. 18(5): p. 1329-1336.
778	Buchanan, D.A. and M. Hällgren, Surviving a zombie apocalypse: Leadership configurations in extreme contexts. Management Learning, 2019. 50(2): p. 152-170.
779	Bucholc, M., et al., A practical computerized decision support system for predicting the severity of Alzheimer's disease of an individual. Expert Systems with Applications, 2019. 130: p. 157-171.
780	Buckheit, K.A., et al., Rates and Correlates of Alcohol and Substance Use Among Women Veterans During the COVID-19 Pandemic: The Moderating Role of COVID-Specific Anxiety. Women's Health Issues, 2023. 33(3): p. 250-257.
781	Bueno, H., et al., The year in cardiovascular medicine 2020: heart failure and cardiomyopathies. Cardiologia Hungarica, 2021. 51(2): p. 3-15.
782	Bugajewski, D. Proposal of a System for Prototyping and Validation of Drug Efficacy and Safety Evaluation Methods. in Communications in Computer and Information Science. 2024.
783	Buh, F.C., et al., Demographics, Causes, and Outcome of Traumatic Brain Injury among Trauma Cases in Cameroon: A Multi-Center Five Year's Retrospective Study. Neurotrauma Reports, 2022. 3(1): p. 569-583.
784	Bui, A., et al., Overcoming barriers to Statin adherence. U.S. Pharmacist, 2019. 44(6): p. 19-22.
785	Buil, I., E. Martínez, and J. Matute, From internal brand management to organizational citizenship behaviours: Evidence from frontline employees in the hotel industry. Tourism Management, 2016. 57: p. 256-271.
786	Buis, L.R., et al., Understanding the effect of adding automated and human coaching to a mobile health physical activity app for afghanistan and iraq veterans: Protocol for a randomized controlled trial of the stay strong intervention. JMIR Research Protocols, 2019. 8(1).
787	Buising, K., et al., Knowledge, attitudes, and readiness about critical antimicrobial resistant organisms among healthcare workers at colonial war memorial hospital in Fiji: a pre and post intervention study. Antimicrobial Resistance and Infection Control, 2024. 13(1).
788	Buja, L.M., The Texas Society of Pathologists: molded by the legacy of pathology and focused on excellence in medicine for 100 years and beyond. Baylor University Medical Center Proceedings, 2021. 34(1): p. 199-214.
789	Bukhbinder, A.S., et al., Increased Vascular Pathology in Older Veterans With a Purple Heart Commendation or Chronic Post-Traumatic Stress Disorder. Journal of Geriatric Psychiatry and Neurology, 2020. 33(4): p. 195-206.
790	Bukowski, L.A., et al., Exploring Rural Disparities in Medical Diagnoses among Veterans with Transgender-related Diagnoses Utilizing Veterans Health Administration Care. Medical Care, 2017. 55(9): p. S97-S103.
791	Bumblauskas, D., et al., Smart Maintenance Decision Support Systems (SMDSS) based on corporate big data analytics. Expert Systems with Applications, 2017. 90: p. 303-317.
792	Bunce, A.E., et al., Finding meaning: a realist-informed perspective on social risk screening and relationships as mechanisms of change. Frontiers in Health Services, 2023. 3.
793	Bunger, A.C., et al., The Cost of Quality: Organizational Financial Health and Program Quality. Journal of Evidence-Informed Social Work, 2019. 16(1): p. 18-35.
794	Bunt, C.W., et al., Point-of-care estimated radiation exposure and imaging guidelines can reduce pediatric radiation burden. Journal of the American Board of Family Medicine, 2015. 28(3): p. 343-350.
795	Burak, M.F., et al. Adiposity, immunity, and inflammation: interrelationships in health and disease: a report from 24th Annual Harvard Nutrition Obesity Symposium, June 2023. in American Journal of Clinical Nutrition. 2024.
796	Burkardt, N. and R.E.W. Thomas, Navigating the Space between Policy and Practice: Toward a Typology of Collaborators in a Federal Land Management Agency. Society and Natural Resources, 2022. 35(12): p. 1333-1351.
797	Burkhardt, H.A., et al., From benchmark to bedside: transfer learning from social media to patient-provider text messages for suicide risk prediction. Journal of the American Medical Informatics Association, 2023. 30(6): p. 1068-1078.
798	Burn, L., et al., Seroprevalence of Lyme Borreliosis in Europe: Results from a Systematic Literature Review (2005-2020). Vector-Borne and Zoonotic Diseases, 2023. 23(4): p. 195-220.
799	Burns, J., et al., Handoffs in Radiology: Minimizing Communication Errors and Improving Care Transitions. Journal of the American College of Radiology, 2021. 18(9): p. 1297-1309.
800	Burns, V.M., et al., Perceptions of Seasonal Influenza Vaccine Among U.S. Army Civilians and Dependents in the Kaiserslautern Military Community: A Mixed-Methods Survey. Military Medicine, 2022. 187(3-4): p. E394-E403.
801	Burton, W., S.A. Salsbury, and C.M. Goertz, Healthcare provider perspectives on integrating a comprehensive spine care model in an academic health system: a cross-sectional survey. BMC Health Services Research, 2024. 24(1).
802	Burtscher, D., et al., ‘They eat it like sweets’: A mixed methods study of antibiotic perceptions and their use among patients, prescribers and pharmacists in a district hospital in Kabul, Afghanistan. PLoS ONE, 2021. 16(11 November).
803	Busby, J.S. and M. Iszatt-White, Rationalizing Violation: Ordered Accounts of Intentionality in the Breaking of Safety Rules. Organization Studies, 2016. 37(1): p. 35-53.
804	Bussio, H.T., et al., The implementation of the South African Orthopaedic Registry (SAOR): factors that improve usage. South African Orthopaedic Journal, 2024. 23(2): p. 99-104.
805	Buta, E., et al., Posttraumatic stress disorder diagnosis and gender are associated with accelerated weight gain trajectories in veterans during the post-deployment period. Eating Behaviors, 2018. 29: p. 8-13.
806	Butler, I., et al., Decreased Opioid Prescription With Low Pain Scores After Urethroplasty: Using a Simplified, Multimodal, Opioid Minimization Pain Protocol. Urology, 2024. 186: p. 24-30.
807	Butler, T.A.J., et al., Insights gained from sequencing Australian non-invasive and invasive Streptococcus pyogenes isolates. Microbial Genomics, 2024. 10(1).
808	Butt, S.A., et al. IoT Smart Health Security Threats. in Proceedings - 2019 19th International Conference on Computational Science and Its Applications, ICCSA 2019. 2019.
809	Bylsma, L.M., A. Gračanin, and A.J.J.M. Vingerhoets, A clinical practice review of crying research. Psychotherapy, 2021. 58(1): p. 133-149.
810	Byrne, C.A., et al., An evaluation of graphical formats for the summary of activities of daily living (Adls). Healthcare (Switzerland), 2020. 8(3).
811	Byrne, T., A.E. Montgomery, and J.D. Fargo, Predictive modeling of housing instability and homelessness in the Veterans Health Administration. Health Services Research, 2019. 54(1): p. 75-85.
812	Caban, J.J., et al., A large-scale informatics database to advance research and discovery of the effects of mild traumatic brain injury. Military Medicine, 2016. 181(5): p. 11-22.
813	Caban, J.J. and D. Gotz, Visual analytics in healthcare - opportunities and research challenges. Journal of the American Medical Informatics Association, 2015. 22(2): p. 260-262.
814	Caceres, B.A., A. Brody, and D. Chyun, Recommendations for cardiovascular disease research with lesbian, gay and bisexual adults. Journal of Clinical Nursing, 2016. 25(23-24): p. 3728-3742.
815	Cadieux, G., et al., Validation of Diagnostic Groups Based on Health Care Utilization Data Should Adjust for Sampling Strategy. Medical Care, 2017. 55(8): p. e59-e67.
816	Caffery, L.J., M. Farjian, and A.C. Smith, Telehealth interventions for reducing waiting lists and waiting times for specialist outpatient services: A scoping review. Journal of Telemedicine and Telecare, 2016. 22(8): p. 504-512.
817	Çaǧlayan, C., et al., Enhancing the Management of Deployment-Limiting Medical Conditions in the U.S. Department of Navy Leveraging Electronic Health Records and Predictive Analytics Methods. Military Medicine, 2024. 189(Supplement_3): p. 399-406.
818	Cagle, S.D., B.L. Hutcherson, and A.T. Wiley, Health Care–Associated Infections: Best Practices for Prevention. American Family Physician, 2022. 105(3): p. 262-270.
819	Cai, J., et al., Boosting Accuracy of Differentially Private Continuous Data Release for Federated Learning. IEEE Transactions on Information Forensics and Security, 2024.
820	Çakmak, B. and B. İnkaya, Examining the Awareness of Turkish Pilgrims on Protection from Respiratory Tract Infections Before the Hajj Visit: A Descriptive Study. European Journal of Geriatrics and Gerontology, 2022. 4(2): p. 85-90.
821	Calhoun, P.S., et al., Comparative effectiveness of an Internet-based smoking cessation intervention versus clinic-based specialty care for veterans. Journal of Substance Abuse Treatment, 2016. 69: p. 19-27.
822	Calhoun, P.S., et al., Validation of Veterans Affairs Electronic Medical Record Smoking Data Among Iraq- and Afghanistan-Era Veterans. Journal of General Internal Medicine, 2017. 32(11): p. 1228-1234.
823	Cali, D.S., et al. SeGraM: A Universal Hardware Accelerator for Genomic Sequence-to-Graph and Sequence-to-Sequence Mapping. in Proceedings - International Symposium on Computer Architecture. 2022.
824	Califf, R.M., et al., Transforming Evidence Generation to Support Health and Health Care Decisions. New England Journal of Medicine, 2016. 375(24): p. 2395-2400.
825	Calix, J.J., et al. Outpatient Clonal Propagation and Rapid Regional Establishment of an Emergent Carbapenem-Resistant Acinetobacter baumannnii Lineage Sequence Type 499Pas. in Journal of Infectious Diseases. 2023.
826	Call, R.C., S.G. Espiritu, and D.A. Barrows, “Plans are worthless, but planning is everything”: advancing patient safety by better managing the paradox of planning versus adaptation. International Anesthesiology Clinics, 2024. 62(2): p. 9-15.
827	Cameron, D., et al., Factors Associated with Engaging in Evidence-Based Psychotherapy During the First Year of Posttraumatic Stress Disorder Treatment Between 2017 and 2019. Administration and Policy in Mental Health and Mental Health Services Research, 2023. 50(5): p. 813-823.
828	Campagna-Wilson, L., et al., Improving the referral process for orthopedic services: Results of the rehabilitation medicine access program (orthopedics). Journal of Military, Veteran and Family Health, 2021. 7(3): p. 20-32.
829	Campaz-Landazabal, D., et al., Has cross-level clinical coordination changed in the context of the pandemic? The case of the Catalan health system. BMC Health Services Research, 2024. 24(1).
830	Campbell, E.A., et al., Identification of temporal condition patterns associated with pediatric obesity incidence using sequence mining and big data. International Journal of Obesity, 2020. 44(8): p. 1753-1765.
831	Campbell, J.R., et al., Chapter 4: Diagnosis of tuberculosis infection. Canadian Journal of Respiratory, Critical Care, and Sleep Medicine, 2022. 6(S1): p. 49-65.
832	Campbell, J.R., et al., Chapitre 4: Le diagnostic de l’infection tuberculeuse. Canadian Journal of Respiratory, Critical Care, and Sleep Medicine, 2023. 7(6): p. 323-341.
833	Campbell, J.S.O., et al., Culture Requests and Multi-Drug Resistance among Suspected Urinary Tract Infections in Two Tertiary Hospitals in Freetown, Sierra Leone (2017–21): A Cross-Sectional Study. International Journal of Environmental Research and Public Health, 2022. 19(8).
834	Campbell, M.S., et al., Longitudinal Relationship of Combat Exposure with Mental Health Diagnoses in the Military Health System. Military Medicine, 2021. 186(1): p. 160-166.
835	Campbell-Sills, L., et al., Effects of prior deployments and perceived resilience on anger trajectories of combat-deployed soldiers. Psychological Medicine, 2023. 53(5): p. 2031-2040.
836	Campopiano Von Klimo, M., et al., Physician Reluctance to Intervene in Addiction: A Systematic Review. JAMA Network Open, 2024. 7(7): p. e2420837.
837	Cantú Alejandro, C. and D. Güemes-Castorena, Trust and distrust coexistence and change in the adoption of an emerging technology in organizations. Computers in Human Behavior Reports, 2024. 16.
838	Cao, C., et al., Global trends in COVID-19 Alzheimer's related research: a bibliometric analysis. Frontiers in Neurology, 2023. 14.
839	Cao, J., S. Liu, and J. Huang, Risk factor for 31-day unplanned readmission to hospital in patients with pulmonary tuberculosis in China. Saudi Medical Journal, 2021. 42(9): p. 1017-1023.
840	Cao, M., et al., 2A Reliable Energy Trading Strategy in Intelligent Microgrids Using Deep Reinforcement Learning. Computers and Electrical Engineering, 2023. 110.
841	Cao, W., et al., Long-term trend of antibiotic use at public health care institutions in northwest China, 2012–20 —— a case study of Gansu Province. BMC Public Health, 2023. 23(1).
842	Cao, W., et al., A mobile health application for patients eligible for statin therapy: app development and qualitative feedback on design and usability. BMC Medical Informatics and Decision Making, 2023. 23(1).
843	Caprar, D.V., B.W. Walker, and B.E. Ashforth, THE DARK SIDE OF STRONG IDENTIFICATION IN ORGANIZATIONS: A CONCEPTUAL REVIEW. Academy of Management Annals, 2022. 16(2): p. 759-805.
844	Caraballo, M., et al., Steering the Titanic: One tertiary care children's hospital's experience navigating safe sleep for hospitalized infants. Journal of Pediatric Nursing, 2023. 73: p. e1-e9.
845	Carayon, P., et al., Human-centered design of team health IT for pediatric trauma care transitions. International Journal of Medical Informatics, 2022. 162.
846	Carey, C.M., et al., Uterine Weight as a Modifier of Black/White Racial Disparities in Minimally Invasive Hysterectomy among Veterans with Fibroids in the Veterans Health Administration. Health Equity, 2022. 6(1): p. 909-916.
847	Carius, B.M., et al., Historical Alternans in the Emergency Department (H.A.t.E.D.) for Pain: An Analysis of Patient Pain Descriptors to Attending and Trainee Clinicians. Southern Medical Journal, 2021. 114(1): p. 23-27.
848	Carlozzi, N.E., et al., The TBI-CareQOL Measurement System: Development and Preliminary Validation of Health-Related Quality of Life Measures for Caregivers of Civilians and Service Members/Veterans With Traumatic Brain Injury. Archives of Physical Medicine and Rehabilitation, 2019. 100(4): p. S1-S12.
849	Carlozzi, N.E., et al., Development and calibration data for the Healthcare Access Item Bank: a new computer adaptive test for persons with type 2 diabetes mellitus. Quality of Life Research, 2023. 32(3): p. 781-796.
850	Carlozzi, N.E., et al., TBI-CareQOL family disruption: Family disruption in caregivers of persons with TBI. Rehabilitation Psychology, 2020. 65(4): p. 390-400.
851	Carlson, K.F., et al., Associations between nonfatal firearm injuries and risk of subsequent suicide among Veteran VA users: A retrospective cohort study. Academic Emergency Medicine, 2023. 30(4): p. 278-288.
852	Carmassi, C., et al., Acute stress symptoms in general population during the first wave of COVID lockdown in Italy: Results from the COMET trial. Brain and Behavior, 2023. 13(12).
853	Carmichael, J.M., et al., Leveraging electronic medical record data for population health management in the Veterans Health Administration: Successes and lessons learned. American Journal of Health-System Pharmacy, 2017. 74(18): p. 1447-1459.
854	Carnes, A., T. Creasy, and N. Johnson, Teams research in project management and organizational behavior: Leveraging one discipline to propel another. Journal of Modern Project Management, 2019. 7(1): p. 36-55.
855	Carr, M.M., et al., Weight change in a national cohort of U.S. Military Veterans engaged in medication treatment for opioid use disorder. Journal of Psychiatric Research, 2023. 168: p. 204-212.
856	Carrillo-Esper, R., et al., Empyema due to Serratia marcescens in a patient with pneumonectomy. Medicina Interna de Mexico, 2015. 31(3): p. 343-346.
857	Carroll, K.C., et al., Clinical performance of the novel Genmark DX eplex blood culture ID Gram-positive panel. Journal of Clinical Microbiology, 2020. 58(4).
858	Carson, N.J., et al., Identification of suicidal behavior among psychiatrically hospitalized adolescents using natural language processing and machine learning of electronic health records. PLoS ONE, 2019. 14(2).
859	Carter, S.A., et al., Maternal exposure to aircraft emitted ultrafine particles during pregnancy and likelihood of ASD in children. Environment International, 2023. 178.
860	Cartledge, P.T., et al., Antibiotic prescribing practices in three neonatology units in kigali, rwanda. – an observational study. African Health Sciences, 2020. 20(4): p. 1646-1654.
861	Carvalho Manhães Leite, C. and A.R. Wooldridge, Prediction of nursing burnout—a scoping review of the literature from 1970 to 2021. IISE Transactions on Healthcare Systems Engineering, 2023. 13(4): p. 294-313.
862	Casanovas, P., D. Mendelson, and M. Poblet, A Linked Democracy Approach for Regulating Public Health Data. Health and Technology, 2017. 7(4): p. 519-537.
863	Casey, Y., et al., Risk of Incident and Fatal Colorectal Cancer after Young-Onset Adenoma Diagnosis: A National Cohort Study. American Journal of Gastroenterology, 2023. 118(9): p. 1656-1663.
864	Casper, W.J., et al., The jingle-jangle of work-nonwork balance: A comprehensive and meta-analytic review of its meaning and measurement. Journal of Applied Psychology, 2017. 103(2): p. 182-214.
865	Caspi, G., et al., Socioeconomic disparities and COVID-19 vaccination acceptance: a nationwide ecologic study. Clinical Microbiology and Infection, 2021. 27(10): p. 1502-1506.
866	Casselman, J., N. Onopa, and L. Khansa, Wearable healthcare: Lessons from the past and a peek into the future. Telematics and Informatics, 2017. 34(7): p. 1011-1023.
867	Cassidy, H., et al., A discussion of syndromic molecular testing for clinical care. Journal of Antimicrobial Chemotherapy, 2021. 76: p. III58-III66.
868	Cassir, N., et al., Outbreak of adenovirus type 1 severe pneumonia in a French intensive care unit, September–October 2012. Eurosurveillance, 2014. 19(39).
869	Castro-Sánchez, E., et al., Evaluation of a personal protective equipment support programme for staff during the COVID-19 pandemic in London. Journal of Hospital Infection, 2021. 109: p. 68-77.
870	Cathcart-Rake, E.J., et al., Sexual Orientation and Gender Identity Data Collection in Cancer Care: A Nationwide Landscape Assessment Update. JCO Oncology Practice, 2024. 20(9): p. 1272-1279.
871	Cave, J.W., J.K. Wickiser, and A.N. Mitropoulos, Progress in the development of olfactory-based bioelectronic chemosensors. Biosensors and Bioelectronics, 2019. 123: p. 211-222.
872	Caverly, T.J., et al., Prediction-Augmented Shared Decision-Making and Lung Cancer Screening Uptake. JAMA Network Open, 2024: p. e2419624.
873	Cawkwell, P.B., et al., The difference a decade makes: Smoking cessation counseling and screening at pediatric visits. Nicotine and Tobacco Research, 2016. 18(11): p. 2100-2105.
874	Ceasar, R.C., et al., Trends in COVID-19 testing, infection, vaccination, and housing assistance among people who inject drugs in Los Angeles and Denver. Journal of Substance Use, 2023.
875	Cebulla, A., The future of work for young people–early occupational pathways and the risk of automation in Australia. Journal of Youth Studies, 2024. 27(2): p. 141-160.
876	Celik, H., et al., Supplier goal commitment in performance-based contracts: the lens of goal-setting theory. International Journal of Physical Distribution and Logistics Management, 2023. 53(10): p. 1158-1186.
877	Celik, M., D. Cosentino, and B. Fuehrlein, Analysis of nonfatal suicide attempts and demographic characteristics of US military veterans with opioid use disorder: A descriptive VA medical center study. American Journal on Addictions, 2024. 33(3): p. 347-350.
878	Cella, E., et al., Carriage prevalence and genomic epidemiology of Staphylococcus aureus among Native American children and adults in the Southwestern USA. Microbial Genomics, 2022. 8(5).
879	Celuch, K., J. Smothers, and K. Valadares, Supervisor and employee identity coalescence and normative unit commitment. Journal of Theoretical Social Psychology, 2021. 5(3): p. 297-306.
880	Cen, Y., C. Wang, and Y. Huang, Role of organizational characteristics on counterproductive knowledge behavior: a meta-analysis. Journal of Knowledge Management, 2024. 28(5): p. 1329-1365.
881	Cepeda, M.S., et al., Frequency of rehospitalization after hospitalization for suicidal ideation or suicidal behavior in patients with depression. Psychiatry Research, 2020. 285.
882	Ceravolo, P., et al., Big Data Semantics. Journal on Data Semantics, 2018. 7(2): p. 65-85.
883	Cerchione, R., et al., The WISED knowledge-creating company: rethinking SECI model in light of the digital transition. Journal of Knowledge Management, 2024.
884	Cerono, G. and D. Chicco, Ensemble machine learning reveals key features for diabetes duration from electronic health records. PeerJ Computer Science, 2024. 10.
885	Ceschel, F., et al., What role does HRM system strength play in Italian healthcare organizations? A post COVID-19 snapshot. International Journal of Public Sector Management, 2024.
886	Cesuroglu, T., et al., Other side of the coin for personalised medicine and healthcare: content analysis of 'personalised' practices in the literature. BMJ Open, 2016. 6(7).
887	Chahine, L.M., et al., Comparison of an Online-Only Parkinson's Disease Research Cohort to Cohorts Assessed in Person. Journal of Parkinson's Disease, 2020. 10(2): p. 677-691.
888	Chaisai, C., et al., The impact of Thai multidisciplinary smoking cessation program on clinical outcomes: A multicentre prospective observational study. Frontiers in Public Health, 2022. 10.
889	Chakraborty, H., et al., Disparities in viral load and CD4 count trends among HIV-infected adults in South Carolina. AIDS Patient Care and STDs, 2015. 29(1): p. 26-32.
890	Chalker, S.A., et al., Crisis service utilization following completion of a suicide safety plan for Veterans with and without affective and nonaffective psychosis. Journal of Psychiatric Research, 2022. 154: p. 219-223.
891	Chamokhtari, K.S., G. Abedi, and A. Marvi, Analysis of the patient referral system in urban family physician program, from stakeholders` perspective using SWOT approach: A qualitative study. Journal of Mazandaran University of Medical Sciences, 2018. 28(161): p. 75-87.
892	Chamorro-Delmo, J., et al., Onset of Mental Disorders Following Hospitalization for COVID-19: A 6-Month Follow-Up Study. COVID, 2023. 3(2): p. 218-225.
893	Chan, D.C., D. Card, and L. Taylor, Is There a VA Advantage? Evidence from Dually Eligible Veterans. American Economic Review, 2023. 113(11): p. 3003-3043.
894	Chan, G.K., et al., An organizational initiative to assess and improve well-being in advanced practice providers. Journal of Interprofessional Education and Practice, 2021. 25.
895	Chan, K.M.Y., et al., Healthcare resource utilisation and suicidal ideation amongst adolescents in the US with posttraumatic stress disorder, major depressive disorder, and substance use disorders using electronic health records. Journal of Affective Disorders, 2024. 365: p. 73-79.
896	Chandra, S., et al., Real-world outcomes among US Merkel cell carcinoma patients initiating immune checkpoint inhibitors or chemotherapy. Future Oncology, 2020. 16(31): p. 2521-2536.
897	Chandran, M., et al., Adherence to dosing schedule of denosumab therapy for osteoporosis during COVID-19 lockdown: an electronic medical record and pharmacy claims database study from Asia. Osteoporosis International, 2022. 33(1): p. 251-261.
898	Chang, C.J., et al., A disproportionate burden: Prevalence of trauma and mental health difficulties among sexual minority versus heterosexual U.S. military veterans. Journal of Psychiatric Research, 2023. 161: p. 477-482.
899	Chang, C.M., et al., The influence of workplace incivility on employees’ emotional exhaustion in recreational sport/fitness clubs: A cross-level analysis of the links between psychological capital and perceived service climate. Healthcare (Switzerland), 2019. 7(4).
900	Chang, C.Y., H.J. Jen, and W.S. Su, Trends in artificial intelligence in nursing: Impacts on nursing management. Journal of Nursing Management, 2022. 30(8): p. 3644-3653.
901	Chang, E.T., et al., What are the key elements for implementing intensive primary care? A multisite Veterans Health Administration case study. Healthcare, 2018. 6(4): p. 231-237.
902	Chang, T.L., et al., Interpretable (not just posthoc-explainable) medical claims modeling for discharge placement to reduce preventable all-cause readmissions or death. PLoS ONE, 2024. 19(5 MAY).
903	Chang, Y., et al., Cardiovascular safety of COVID-19 vaccines in real-world studies: a systematic review and meta-analysis. Expert Review of Vaccines, 2023. 22(1): p. 25-34.
904	Chang, Y.H.A., et al., Barriers and facilitators to the implementation of a novel web-based sleep apnea management platform. Sleep, 2021. 44(4).
905	Chang, Y.Z., et al., Influences on medical app adoption by patients: the unified theory of acceptance and use of technology model and the moderating effects of technology readiness. Social Science Journal, 2024. 61(3): p. 639-652.
906	Changar, M. and T. Atan, The role of transformational and transactional leadership approaches on environmental and ethical aspects of csr. Sustainability (Switzerland), 2021. 13(3): p. 1-23.
907	Chantarat, T., et al., Predicting the onset of hypertension for workers: does including work characteristics improve risk predictive accuracy? Journal of Human Hypertension, 2023. 37(3): p. 220-226.
908	Chao, G.T., C. Deal, and E. Novi Migliano, Occupational exoskeletons: Supporting diversity and inclusion goals with technology. Journal of Vocational Behavior, 2024. 153.
909	Chao, L.L., Current Health Status of Gulf War Deployed and Gulf War Era Veterans Who Use Veterans Affairs Health Care. Journal of Women's Health, 2024. 33(10): p. 1367-1377.
910	Chao, P.C., et al., Association Between Antibiotic Treatment of Leptospirosis Infections and Reduced Risk of Dementia: A Nationwide, Cohort Study in Taiwan. Frontiers in Aging Neuroscience, 2022. 14.
911	Chapman, A.B., et al., Assessing longitudinal housing status using Electronic Health Record data: a comparison of natural language processing, structured data, and patient-reported history. Frontiers in Artificial Intelligence, 2023. 6.
912	Chapman, M.T., et al., Resilience Enhanced aFteR ACTiOn ReviewS (REFRACTORS) for Teams: A Pilot, Nonrandomized Investigation of Feasibility Within Military Settings. Sport, Exercise, and Performance Psychology, 2022. 11(4): p. 567-589.
913	Charalambous, L.T., et al., Prevalence, healthcare resource utilization and overall burden of fungal meningitis in the United States. Journal of Medical Microbiology, 2018. 67(2): p. 215-227.
914	Chard, R. and M. Tovin, The meaning of intraoperative errors: Perioperative nurse perspectives. AORN Journal, 2018. 107(2): p. 225-235.
915	Chatzi, A.V., P.R. Bates, and W.L. Martin, Exploring the Association between Communication Satisfaction and Trust in the Aviation Maintenance Environment: An International Study. International Journal of Aerospace Psychology, 2020. 30(3-4): p. 190-214.
916	Chaudhary, R., et al., Diagnostic performance of genexpert MTB/RIF assay compared to conventional mycobacterium tuberculosis culture for diagnosis of pulmonary and extrapulmonary tuberculosis, Nepal. Narra J, 2021. 1(2).
917	Chaudhry, M.G., Z. Hameed, and F. Ahmed, Effect of abusive supervision on organizational cynicism (Cognitive, affective, behavioral) mediating effect of playing dumb. PLoS ONE, 2023. 18(4 APRIL).
918	Chavhan, G.B., et al. Pediatric body MR angiography: Principles, techniques, and current status in body imaging. in American Journal of Roentgenology. 2015.
919	Chaw, J.K., et al., A predictive analytics model using machine learning algorithms to estimate the risk of shock development among dengue patients. Healthcare Analytics, 2024. 5.
920	Chechetkin, V.R. and V.V. Lobzin, Evolving ribonucleocapsid assembly/packaging signals in the genomes of the human and animal coronaviruses: targeting, transmission and evolution. Journal of Biomolecular Structure and Dynamics, 2022. 40(21): p. 11239-11263.
921	Chen, B., et al., A comprehensive survey on the chicken swarm optimization algorithm and its applications: state-of-the-art and research challenges. Artificial Intelligence Review, 2024. 57(7).
922	Chen, B., et al., Differences in Staphylococcus aureus nasal carriage and molecular characteristics among community residents and healthcare workers at Sun Yat-Sen University, Guangzhou, Southern China. BMC Infectious Diseases, 2015. 15(1).
923	Chen, B., et al., What are the health consequences associated with differences in medical malpractice liability laws? An instrumental variable analysis of surgery effects on health outcomes for proximal humeral facture across states with different liability rules. BMC Health Services Research, 2022. 22(1).
924	Chen, B.J., et al., Factors associated with Staphylococcus aureus nasal carriage and molecular characteristics among the general population at a Medical College Campus in Guangzhou, South China. Annals of Clinical Microbiology and Antimicrobials, 2017. 16(1).
925	Chen, C.K., et al., The impact of brief dynamic interpersonal therapy (DIT) on veteran depression and anxiety. Psychotherapy, 2020. 57(3): p. 464-468.
926	Chen, D. Exemplification on Potential Applications and Scenarios for GeoAI. in Proceedings - 2023 Asia-Europe Conference on Electronics, Data Processing and Informatics, ACEDPI 2023. 2023.
927	Chen, F., et al., Evidence of Novel Susceptibility Variants for Prostate Cancer and a Multiancestry Polygenic Risk Score Associated with Aggressive Disease in Men of African Ancestry. European Urology, 2023. 84(1): p. 13-21.
928	Chen, F., et al., Drug repositioning and its application in the discovery of potential anti-obesity drugs: recent progress. Academic Journal of Naval Medical University, 2022. 43(11): p. 1305-1311.
929	Chen, H., et al., Neuroprotection of benzoinum in cerebral ischemia model rats via the ACE-AngI-VEGF pathway. Life Sciences, 2020. 260.
930	Chen, H., et al., Drivers of methicillin-resistant Staphylococcus aureus (MRSA) lineage replacement in China. Genome Medicine, 2021. 13(1).
931	Chen, J., et al., A Robust Deep Learning Framework Based on Spectrograms for Heart Sound Classification. IEEE/ACM Transactions on Computational Biology and Bioinformatics, 2024. 21(4): p. 936-947.
932	Chen, J., et al., Artificial intelligence significantly facilitates development in the mental health of college students: a bibliometric analysis. Frontiers in Psychology, 2024. 15.
933	Chen, J.A., et al., Racial/ethnic and gender differences in receipt of brief intervention among patients with unhealthy alcohol use in the U.S. Veterans Health Administration. Journal of Substance Abuse Treatment, 2020. 119.
934	Chen, J.A., et al., Alcohol-related and mental health care for patients with unhealthy alcohol use and posttraumatic stress disorder in a National Veterans Affairs cohort. Journal of Substance Abuse Treatment, 2018. 85: p. 1-9.
935	Chen, J.S., et al., Analysis of ChatGPT Responses to Ophthalmic Cases: Can ChatGPT Think like an Ophthalmologist? Ophthalmology Science, 2025. 5(1).
936	Chen, K., et al., Case report: From oral infection to life-threatening pneumonia: clinical considerations in Nocardia infection from a case. Frontiers in Medicine, 2024. 11.
937	Chen, K., et al., Associations between obstructive sleep apnea and prescribed opioids among veterans. Pain, 2020. 161(9): p. 2035-2040.
938	Chen, K.H., P.L. Chiu, and M.H. Chen, Application of machine learning in predicting health perception through military personnel's sense of empowerment. Applied Psychology: Health and Well-Being, 2024.
939	Chen, L., A. Baird, and D. Straub, Fostering Participant Health Knowledge and Attitudes: An Econometric Study of a Chronic Disease-Focused Online Health Community. Journal of Management Information Systems, 2019. 36(1): p. 194-229.
940	Chen, L., et al. Translation and development of the Chinese-Version patient privacy scale. in Journal of Nursing. 2017.
941	Chen, L., et al., Analysis of current situation after implementation of in-hospital venous thromboembolism assessment and management in a tertiary hospital. Chinese Journal of Clinical Research, 2023. 36(1): p. 94-99.
942	Chen, L.C., et al., Self-Supervised Learning-Based General Laboratory Progress Pretrained Model for Cardiovascular Event Detection. IEEE Journal of Translational Engineering in Health and Medicine, 2024. 12: p. 43-55.
943	Chen, M., et al., The association between variability of risk factors and complications in type 2 diabetes mellitus: a retrospective study. Scientific Reports, 2024. 14(1).
944	Chen, M., et al., Rapid and accurate evaluation of vaporized hydrogen peroxide on the efficiency of disinfection, using a sensitive dual-channel laser scanning cytometer. Biosafety and Health, 2021. 3(1): p. 56-64.
945	Chen, M., et al., Light-triggerable and pH/lipase-responsive release of antibiotics and β-lactamase inhibitors from host-guest self-assembled micelles to combat biofilms and resistant bacteria. Chemical Engineering Journal, 2021. 424.
946	Chen, M., et al., Interpretable machine learning models for the prediction of all-cause mortality and time to death in hemodialysis patients. Therapeutic Apheresis and Dialysis, 2024.
947	Chen, N., et al., Identifying multimorbidity patterns of non-communicable diseases in paediatric inpatients: A cross-sectional study in Shanghai, China. BMJ Open, 2021. 11(4).
948	Chen, Q., et al., Predicting suicide attempt or suicide death following a visit to psychiatric specialty care: A machine learning study using Swedish national registry data. PLoS Medicine, 2020. 17(11).
949	Chen, T., et al., Machine learning methods for hospital readmission prediction: systematic analysis of literature. Journal of Reliable Intelligent Environments, 2022. 8(1): p. 49-66.
950	Chen, W., et al., Screening Therapeutic Effects of MSC-EVs to Acute Lung Injury Model on A Chip. Advanced Healthcare Materials, 2024. 13(8).
951	Chen, X., et al., Dealing With Missing, Imbalanced, and Sparse Features During the Development of a Prediction Model for Sudden Death Using Emergency Medicine Data: Machine Learning Approach. JMIR Medical Informatics, 2023. 11.
952	Chen, X., et al., Relationship between the eosinophil/monocyte ratio and prognosis in decompensated heart failure: A retrospective study. Journal of Inflammation Research, 2021. 14: p. 4687-4696.
953	Chen, X., et al., Self-powered flexible wearable wireless sensing for outdoor work heatstroke prevention and health monitoring. Chemical Engineering Journal, 2024. 499.
954	Chen, X., et al., Functional Multichannel Poly(Propylene Fumarate)-Collagen Scaffold with Collagen-Binding Neurotrophic Factor 3 Promotes Neural Regeneration After Transected Spinal Cord Injury. Advanced Healthcare Materials, 2018. 7(14).
955	Chen, X.F., et al., Survey and analysis of willingness to use mobile medical services and influencing factors of TB patients treated at home. Journal of Infection in Developing Countries, 2023. 17(12): p. 1761-1768.
956	Chen, Y., Industrial information integration—A literature review 2006–2015. Journal of Industrial Information Integration, 2016. 2: p. 30-64.
957	Chen, Y., et al., Rapid, label-free pathogen identification system for multidrug-resistant bacterial wound infection detection on military members in the battlefield. PLoS ONE, 2022. 17(5 May).
958	Chen, Y. and Y. Deng. Predictive Models for Preventive Medicine based on Deep Learning. in Proceedings - 2024 Asia-Pacific Conference on Image Processing, Electronics and Computers, IPEC 2024. 2024.
959	Chen, Y., et al., EHR: a Sensing Technology Readiness Model for Lifestyle Changes. Mobile Networks and Applications, 2017. 22(3): p. 478-492.
960	Chen, Y., et al., A novel method of heart failure prediction based on DPCNN-XGBOOST model. Computers, Materials and Continua, 2020. 65(1): p. 495-510.
961	Chen, Y., et al., Assessing antibiotic therapy effectiveness against the major bacterial pathogens in a hospital using an integrated index. Future Microbiology, 2017. 12(10): p. 853-866.
962	Chen, Y., et al., Preoperative risk prediction of heart failure with numerical and textual attributes. International Journal of Innovative Computing, Information and Control, 2020. 16(6): p. 2035-2046.
963	Chen, Y.W., et al., Learning to predict in-hospital mortality risk in the intensive care unit with attention-based temporal convolution network. BMC Anesthesiology, 2022. 22(1).
964	Chen, Z., et al., Injectable and Self-Healing Hydrogel with Anti-Bacterial and Anti-Inflammatory Properties for Acute Bacterial Rhinosinusitis with Micro Invasive Treatment. Advanced Healthcare Materials, 2020. 9(20).
965	Chen, Z., et al., Effective elimination of bacteria on hard surfaces by the combined use of bacteriophages and chemical disinfectants. Microbiology Spectrum, 2024. 12(4).
966	Chenchula, S., et al., Global prevalence and effect of comorbidities and smoking status on severity and mortality of COVID-19 in association with age and gender: a systematic review, meta-analysis and meta-regression. Scientific Reports, 2023. 13(1).
967	Cheng, A., et al., Coaching the Debriefer. Simulation in Healthcare, 2017. 12(5): p. 319-325.
968	Cheng, C.G., et al., Air Pollution Exposure and the Relative Risk of Sudden Sensorineural Hearing Loss in Taipei. International Journal of Environmental Research and Public Health, 2022. 19(10).
969	Cheng, C.G., et al., Restricted use of copy and paste in electronic health records potentially improves healthcare quality. Medicine (United States), 2022. 101(4): p. E28644.
970	Cheng, D., et al., Prognostic value of the veterans affairs frailty index in older patients with non-small cell lung cancer. Cancer Medicine, 2022. 11(15): p. 3009-3022.
971	Cheng, F.K., What Does Meditation Contribute to Workplace? An Integrative Review. Journal of Psychological Issues in Organizational Culture, 2016. 6(4): p. 18-34.
972	Cheng, H., et al., ICU admission Braden score independently predicts delirium in critically ill patients with ischemic stroke. Intensive and Critical Care Nursing, 2024. 82.
973	Cheng, H., et al., Impact of Falls Within 3 Months on the Short-Term Prognoses of Elderly Patients in Intensive Care Units: A Retrospective Cohort Study Using Stabilized Inverse Probability Treatment Weighting. Clinical Interventions in Aging, 2022. 17: p. 1779-1792.
974	Cheng, S., Q. Fan, and A.A. Dagestani, Opening the black box between strategic vision on digitalization and SMEs digital transformation: the mediating role of resource orchestration. Kybernetes, 2024. 53(2): p. 580-599.
975	Cheng, S.L. and K. Xie, Why college students procrastinate in online courses: A self-regulated learning perspective. Internet and Higher Education, 2021. 50.
976	Cheng, X. and M. Cheng, An evolutionary game analysis of supervision behavior in public-private partnership projects: Insights from prospect theory and mental accounting. Frontiers in Psychology, 2023. 13.
977	Cheng, X.R., et al., Characteristics of the traditional Liu-Wei-Di-Huang prescription reassessed in modern pharmacology. Chinese Journal of Natural Medicines, 2019. 17(2): p. 103-121.
978	Cheng, Y., et al., Alzheimer's Disease and Alzheimer's Disease-Related Dementias in Older African American and White Veterans. Journal of Alzheimer's Disease, 2020. 75(1): p. 311-320.
979	Chen-Levi, T., Information overload, time pressure and organizational patterns as perceived by Israeli school staffs. International Journal of Leadership in Education, 2020. 23(5): p. 514-537.
980	Chenneville, T. and K. Gabbidon, Application of the APA ethics code for psychologists working in integrated care settings: Potential conflicts and resolutions. Ethics and Behavior, 2020. 30(4): p. 264-274.
981	Chernikova, D.A., et al., Fetal exposures and perinatal influences on the stool microbiota of premature infants. Journal of Maternal-Fetal and Neonatal Medicine, 2016. 29(1): p. 99-105.
982	Chernikova, O., et al., Simulation-Based Learning in Higher Education: A Meta-Analysis. Review of Educational Research, 2020. 90(4): p. 499-541.
983	Cherry, N., et al., Cohort profile: recruitment and retention in a prospective cohort of Canadian healthcare workers during the COVID-19 pandemic. BMJ Open, 2023. 13(11).
984	Chesin, M., et al., Past-year opioid misuse and suicide attempt are positively associated in high suicide risk veterans who endorse past- year substance use. Addictive Behaviors, 2019. 99.
985	Cheung, Y.T., et al., The use of patient-reported outcomes in routine cancer care: preliminary insights from a multinational scoping survey of oncology practitioners. Supportive Care in Cancer, 2022. 30(2): p. 1427-1439.
986	Chib, A. and S.H. Lin, Theoretical Advancements in mHealth: A Systematic Review of Mobile Apps. Journal of Health Communication, 2018. 23(10-11): p. 909-955.
987	Chichester, M., Text messaging support to enhance nurses' well-being and connectedness. Nursing, 2024. 54(5): p. 48-51.
988	Chichetto, N.E., et al., Association of Syndemic Unhealthy Alcohol Use, Smoking, and Depressive Symptoms on Incident Cardiovascular Disease among Veterans With and Without HIV-Infection. AIDS and Behavior, 2021. 25(9): p. 2852-2862.
989	Chien, I., et al. Multi-disciplinary fairness considerations in machine learning for clinical trials. in ACM International Conference Proceeding Series. 2022.
990	Chiocchio, F., P. Lebel, and J.N. Dubé, Informational role self-efficacy: A validation in interprofessional collaboration contexts involving healthcare service and project teams. BMC Health Services Research, 2016. 16(1).
991	Chiou, E.K. and J.D. Lee, Trusting Automation: Designing for Responsivity and Resilience. Human Factors, 2023. 65(1): p. 137-165.
992	Cho, J., et al., Frequency and pattern of noninfectious adverse transfusion reactions at a tertiary care hospital in Korea. Annals of Laboratory Medicine, 2016. 36(1): p. 36-41.
993	Cho, J., et al., Multiple chronic condition profiles and survival among oldest-old male patients with hip fracture. Archives of Gerontology and Geriatrics, 2018. 74: p. 184-190.
994	Choi, E., J.A. Gruman, and C.M. Leonard, A balanced view of mindfulness at work. Organizational Psychology Review, 2022. 12(1): p. 35-72.
995	Choi, H.J., Effect of chief executive officer’s sustainable leadership styles on organization members’ psychological well‐being and organizational citizenship behavior. Sustainability (Switzerland), 2021. 13(24).
996	Choi, J.S., et al., Physician satisfaction with telemedicine and in-person visits in otolaryngology. American Journal of Otolaryngology - Head and Neck Medicine and Surgery, 2022. 43(5).
997	Choi, K.W., et al., Physical activity offsets genetic risk for incident depression assessed via electronic health records in a biobank cohort study. Depression and Anxiety, 2020. 37(2): p. 106-114.
998	Choi, S., et al., Combined effect of emotional labor and job insecurity on sleep disturbance among customer service workers. Annals of Occupational and Environmental Medicine, 2020. 32(1).
999	Choi, S.W., et al., Prevalence and risk factors for positive nasal methicillin-resistant Staphylococcus aureus carriage among orthopedic patients in Korea. Journal of Clinical Medicine, 2019. 8(5).
1000	Choi, Y., S.W. Shim, and M. Jeon, The Younger, the TikToker: Investigating Social Media Ad Platforms for Young American and Chinese Users. Journal of Promotion Management, 2024. 30(3): p. 513-532.
1001	Chopyk, J., et al., Temporal variations in bacterial community diversity and composition throughout intensive care unit renovations. Microbiome, 2020. 8(1).
1002	Chou, R., et al., Management of postoperative pain: A clinical practice guideline from the American pain society, the American society of regional anesthesia and pain medicine, and the American society of anesthesiologists' committee on regional anesthesia, executive committee, and administrative council. Journal of Pain, 2016. 17(2): p. 131-157.
1003	Choudhary, V. and G. Saini, Effect of Job Satisfaction on Moonlighting Intentions: Mediating Effect of Organizational Commitment. European Research on Management and Business Economics, 2021. 27(1).
1004	Choudhury, A., Toward an Ecologically Valid Conceptual Framework for the Use of Artificial Intelligence in Clinical Settings: Need for Systems Thinking, Accountability, Decision-making, Trust, and Patient Safety Considerations in Safeguarding the Technology and Clinicians. JMIR Human Factors, 2022. 9(2).
1005	Chowdhury, S., et al., A multitask bi-directional RNN model for named entity recognition on Chinese electronic medical records. BMC Bioinformatics, 2018. 19.
1006	Chown, J., Financial incentives and professionals' work tasks: The moderating effects of jurisdictional dominance and prominence. Organization Science, 2020. 31(4): p. 887-908.
1007	Chown, J., The Unfolding of Control Mechanisms inside Organizations: Pathways of Customization and Transmutation. Administrative Science Quarterly, 2021. 66(3): p. 711-752.
1008	Christensen, A.J., et al., Addressing Burnout in the Primary Care Setting: The Impact of an Evidence-Based Mindfulness Toolkit. Military Medicine, 2024. 189: p. 64-70.
1009	Christensen, R.K., L. Paarlberg, and J.L. Perry, Public Service Motivation Research: Lessons for Practice. Public Administration Review, 2017. 77(4): p. 529-542.
1010	Christiansen, O., et al., TECLA—an innovative technical approach for prostate cancer registries. Scandinavian Journal of Urology, 2019. 53(4): p. 229-234.
1011	Christopher, D., et al., Quality and Safety Practices Among Academic Obstetrics and Gynecology Departments. American Journal of Medical Quality, 2023. 38(4): p. 165-173.
1012	Chrystal, J.G., et al., Increasing Engagement of Women Veterans in Health Research. Journal of General Internal Medicine, 2022. 37: p. 42-49.
1013	Chu, E.C.P., et al., A 60-Year-Old Man with Gingivitis and Poorly Controlled Diabetes Developing Low Back Pain 1 Week Following Recovery from COVID-19 Diagnosed with Spinal Abscess Due to Streptococcus oralis. American Journal of Case Reports, 2022. 23.
1014	Chua, Y.C.E., et al., Prevalence and risk factors of depression and anxiety in primary care. Annals of the Academy of Medicine Singapore, 2024. 53(5): p. 293-305.
1015	Chuang, M.Y., Developing a collaboration framework for global health events using technology. International Journal of Applied Systemic Studies, 2016. 6(4): p. 271-293.
1016	Chuang, M.Y., Developing a collaboration framework for global health events using technology. International Journal of Applied Systemic Studies, 2016. 6(4): p. 271-293.
1017	Chuang, Y.S., et al. Extracting Periodontitis Diagnosis in Clinical Notes with RoBERTa and Regular Expression. in Proceedings - 2023 IEEE 11th International Conference on Healthcare Informatics, ICHI 2023. 2023.
1018	Chudzicka-Strugała, I., et al., Bacterial Vaginosis (BV) and Vaginal Microbiome Disorders in Women Suffering from Polycystic Ovary Syndrome (PCOS). Diagnostics, 2024. 14(4).
1019	Chui, P.W., et al., Association of prescription opioids and incident cardiovascular risk factors among post-9/11 Veterans. Preventive Medicine, 2020. 134.
1020	Chung, E.M., et al., Feasibility and acceptability of ChatGPT generated radiology report summaries for cancer patients. Digital Health, 2023. 9.
1021	Chung, M.C., et al., AI-assisted literature exploration of innovative Chinese medicine formulas. Frontiers in Pharmacology, 2024. 15.
1022	Chung, M.H., et al., Nursing manpower forecast for cancer patients. Computer Methods and Programs in Biomedicine, 2021. 201.
1023	Chung, R.Y., et al., The association between types of regular primary care and hospitalization among people with and without multimorbidity: A household survey on 25,780 Chinese. Scientific Reports, 2016. 6.
1024	Chung, S.J., O. Shim, and S. Kim, Analysing the status of communication designers’ role and interdisciplinary collaboration. Design Journal, 2022. 25(3): p. 397-415.
1025	Ciampi, M., et al. A blockchain-based smart contract system architecture for dependable health processes. in CEUR Workshop Proceedings. 2021.
1026	Ciccarelli, C., G. De Fraja, and D. Vuri, Effects of passive smoking on prenatal and infant development: Lessons from the past. Economics and Human Biology, 2021. 42.
1027	Cieslik, J. and J. Tomik, Characteristics of visits from otolaryngological patients before and during three waves of the COVID-19 pandemic: A retrospective study. Otolaryngologia Polska, 2023. 77(2): p. 37-44.
1028	Cilliers, L. Exploring information assurance to support electronic health record systems. in 2017 IST-Africa Week Conference, IST-Africa 2017. 2017.
1029	Cillóniz, C., et al., Severe Infections Due to Respiratory Viruses. Seminars in Respiratory and Critical Care Medicine, 2022. 43(1): p. 60-74.
1030	Çimen, B. and E. Karadağ, Spiritual leadership, organizational culture, organizational silence and academic success of the school. Educational Administration: Theory and Practice, 2019. 25(1): p. 1-50.
1031	Çinar, E. and E.C. Alppay, The role of usability in the technology acceptance of projection-based user-interfaces. A/Z ITU Journal of the Faculty of Architecture, 2023. 20(1): p. 199-217.
1032	Kilic, A., et al., Acinetobacter septicus sp. nov. association with a nosocomial outbreak of bacteremia in a neonatal intensive care unit. Journal of Clinical Microbiology, 2008. 46(3): p. 902-908.
1033	Ciorna, V., et al., Interact: A visual what-if analysis tool for virtual product design. Information Visualization, 2024. 23(2): p. 123-141.
1034	Ćirković, I., et al., Microbiology of Healthcare-Associated Infections: Results of a Fourth National Point Prevalence Survey in Serbia. Antibiotics, 2022. 11(9).
1035	Citra, R., R.A. Syakurah, and E. Roflin, Determinants of medical students' empathy during clinical rotation. International Journal of Public Health Science, 2021. 10(3): p. 629-637.
1036	Claeys, K.C., et al., Pneumonia Caused by Methicillin-Resistant Staphylococcus aureus: Does Vancomycin Heteroresistance Matter? Antimicrobial Agents and Chemotherapy, 2016. 60(3): p. 1708-1716.
1037	Clark, D.E., et al., Cardiovascular magnetic resonance evaluation of soldiers after recovery from symptomatic SARS-CoV-2 infection: a case–control study of cardiovascular post-acute sequelae of SARS-CoV-2 infection (CV PASC). Journal of Cardiovascular Magnetic Resonance, 2021. 23(1).
1038	Clark, V.D., et al., Hyperfibrinogenemia-mediated astrocyte activation. Brain Research, 2018. 1699: p. 158-165.
1039	Clarke, H.M., Organizational failure to ethically manage sexual harassment: Limits to #metoo. Business Ethics, 2020. 29(3): p. 544-556.
1040	Clarke, M.A., J.L. King, and M.S. Kim, Toward successful implementation of speech recognition technology: A survey of SRT utilization issues in healthcare settings. Southern Medical Journal, 2015. 108(7): p. 445-451.
1041	Clarke, N. and M. Higgs, How Strategic Focus Relates to the Delivery of Leadership Training and Development. Human Resource Management, 2016. 55(4): p. 541-565.
1042	Clauson, K.A., et al., A progress report on the state of pharmacy informatics education in us pharmacy schools and colleges. American Journal of Pharmaceutical Education, 2018. 82(7): p. 826-832.
1043	Cleary, M., S. Wilson, and D. Jackson, Betrayal in Nursing: Recognizing the Need for Authentic and Trusting Relationships. Issues in Mental Health Nursing, 2018. 39(5): p. 447-449.
1044	Cleary, T.J., et al., Effects of live and video simulation on clinical reasoning performance and reflection. Advances in Simulation, 2020. 5(1).
1045	Clement, J., Missing the Forest for the Trees: Modular Search and Systemic Inertia as a Response to Environmental Change. Administrative Science Quarterly, 2023. 68(1): p. 186-227.
1046	Clifford, R.E. and A.F. Ryan, The Interrelationship of Tinnitus and Hearing Loss Secondary to Age, Noise Exposure, and Traumatic Brain Injury. Ear and Hearing, 2022. 43(4): p. 1114-1124.
1047	Clifford, R.J., et al., Semi-automated visualization and analysis of trends: A “Savant” for facilitating antimicrobial stewardship using antistaphylococcal resistance and consumption as a prototype. Open Forum Infectious Diseases, 2018. 5(4).
1048	Coccia, M., General sources of general purpose technologies in complex societies: Theory of global leadership-driven innovation, warfare and human development. Technology in Society, 2015. 42: p. 199-226.
1049	Coccia, M., Sources of technological innovation: Radical and incremental innovation problem-driven to support competitive advantage of firms. Technology Analysis and Strategic Management, 2017. 29(9): p. 1048-1061.
1050	Coccia, M., Varieties of capitalism's theory of innovation and a conceptual integration with leadership-oriented executives: The relation between typologies of executive, technological and socioeconomic performances. International Journal of Public Sector Performance Management, 2017. 3(2): p. 148-168.
1051	Coccia, M., Sources of disruptive technologies for industrial change. Industria, 2017. 38(1): p. 97-120.
1052	Coccia, M., A theory of classification and evolution of technologies within a Generalised Darwinism. Technology Analysis and Strategic Management, 2019. 31(5): p. 517-531.
1053	Coccia, M., The theory of technological parasitism for the measurement of the evolution of technology and technological forecasting. Technological Forecasting and Social Change, 2019. 141: p. 289-304.
1054	Coccia, M., New Perspectives in Innovation Failure Analysis: A taxonomy of general errors and strategic management for reducing risks. Technology in Society, 2023. 75.
1055	Cochran, G., et al., Risky alcohol use among patients dispensed opioid medications: A clinical community pharmacy study. Drug and Alcohol Dependence, 2022. 234.
1056	Coco, L., et al., Associations between Traumatic Brain Injury and Severity of Tinnitus-Related Functional Impairment among US Military Veterans: A National, Population-Based Study. Journal of Head Trauma Rehabilitation, 2024. 39(3): p. 218-230.
1057	Cody, G.R., et al., Characteristics of Urban Inpatient Smokers With and Without Chronic Pain: Foundations for Targeted Cessation Programs. Substance Use and Misuse, 2019. 54(7): p. 1138-1145.
1058	Çoğaltay, N. and E. Karadağ, The effect of educational leadership on organizational variables: A meta–analysis study in the sample of Turkey. Kuram ve Uygulamada Egitim Bilimleri, 2016. 16(2): p. 603-646.
1059	Cogan, A.M., et al., Using Research to Transform Electronic Health Record Modernization: Advancing a VA Partnered Research Agenda to Increase Research Impacts. Journal of General Internal Medicine, 2023. 38: p. 965-973.
1060	Cogan, N., et al., Understanding the Mental Health Impacts of the COVID-19 Pandemic on Railway Workers: Risks and Protective Factors. Journal of Occupational and Environmental Medicine, 2023. 65(2): p. 172-183.
1061	Cohen, J.P., et al., Problems in the deployment of machine-learned models in health care. CMAJ, 2021. 193(35): p. E1391-E1394.
1062	Cohen, R.A. and P. Boersma, Financial Burden of Medical Care Among Veterans Aged 25–64, by Health Insurance Coverage: United States, 2019–2021. National Health Statistics Reports, 2023. 2023(182).
1063	Çöl, A., et al., Antibiotic resistance profiles and genetic similarities within a new generation of carbapenem-resistant acinetobacter calcoaceticus - A. baumannii Complex Resistotypes in Bosnia and Herzegovina. Microbial Drug Resistance, 2016. 22(8): p. 655-661.
1064	Colas, C., et al., Physical Activity in Long COVID: A Comparative Study of Exercise Rehabilitation Benefits in Patients with Long COVID, Coronary Artery Disease and Fibromyalgia. International Journal of Environmental Research and Public Health, 2023. 20(15).
1065	Cole, M.L., et al., Measuring Strengths, Opportunities, Aspirations, and Results: Psychometric Properties of the 12-Item SOAR Scale. Frontiers in Psychology, 2022. 13.
1066	Colella, A., et al. Privacy-Aware Routing for Sharing Sensitive Information across Wide-Area Networks. in NBiS 2016 - 19th International Conference on Network-Based Information Systems. 2016.
1067	Coleman, B.C., et al., Factors Associated With Posttraumatic Stress Disorder Among Veterans of Recent Wars Receiving Veterans Affairs Chiropractic Care. Journal of Manipulative and Physiological Therapeutics, 2020. 43(8): p. 753-759.
1068	Coleman, J.N., et al., Predictors of prenatal smoking among US women veterans. Journal of Health Psychology, 2021. 26(13): p. 2648-2655.
1069	Coley, R.Y., et al., Racial/Ethnic Disparities in the Performance of Prediction Models for Death by Suicide after Mental Health Visits. JAMA Psychiatry, 2021. 78(7): p. 726-734.
1070	Collier, Z.J., L.J. Gottlieb, and J.C. Alverdy, Stochasticity among Antibiotic-Resistance Profiles of Common Burn-Related Pathogens over a Six-Year Period. Surgical Infections, 2017. 18(3): p. 327-335.
1071	Collins Ii, R.T., C. Algaze, and B.Z. Posner, The Leadership/Management Concept Scale: differentiating between actions constituting leadership and management. Leadership and Organization Development Journal, 2023. 44(5): p. 657-677.
1072	Colmore, N., et al., Sexual harassment in the military: Implications for civilian nursing policy. Online Journal of Issues in Nursing, 2019. 24(1).
1073	Colonna, S., et al., Women with breast cancer in the veterans health administration: Demographics, breast cancer characteristics, and trends. Medical Care, 2015. 53(4): p. S149-S155.
1074	Commey, D., et al., Securing Blockchain-Based IoT Systems: A Review. IEEE Access, 2024. 12: p. 98856-98881.
1075	Connolly Gibbons, M.B., et al., A cohort study of engagement in telehealth psychotherapy versus in-person services. Psychotherapy Research, 2024.
1076	Connolly, K.S., et al., Nationwide Implementation and Outcomes of Cognitive Behavioral Therapy for Chronic Pain Over Clinical Video Teleconferencing. Journal of Technology in Behavioral Science, 2018. 3(1): p. 26-31.
1077	Connor, K.I., et al., Stakeholder perceptions of components of a Parkinson disease care management intervention, care coordination for health promotion and activities in Parkinson’s disease (CHAPS). BMC Neurology, 2020. 20(1).
1078	Conroy, S., T. Trzebiatowski, and R. Liou, Intimate partner violence disclosure in the workplace: examining frequency, workplace occurrences, and pay level. Journal of Workplace Behavioral Health, 2023. 38(4): p. 353-371.
1079	Consortium, A.B., et al., A framework of biomarkers for vascular aging: a consensus statement by the Aging Biomarker Consortium. Life Medicine, 2023. 2(4).
1080	Consunji, R., et al., Recommendations to improve young and novice driver safety in the State of Qatar. Journal of Emergency Medicine, Trauma and Acute Care, 2022. 2022(2).
1081	Conti, J., et al., Patient and provider perspectives of personal health record use: a multisite qualitative study in HIV care settings. Translational Behavioral Medicine, 2023. 13(7): p. 475-485.
1082	Conversano, C., et al., Mindfulness, compassion, and self-compassion among health care professionals: What’s new? a systematic review. Frontiers in Psychology, 2020. 11.
1083	Cook, B.L., et al., Novel Use of Natural Language Processing (NLP) to Predict Suicidal Ideation and Psychiatric Symptoms in a Text-Based Mental Health Intervention in Madrid. Computational and Mathematical Methods in Medicine, 2016. 2016.
1084	Cook, C. and M. Brunton, The importance of moral emotions for effective collaboration in culturally diverse healthcare teams. Nursing Inquiry, 2018. 25(2).
1085	Cook, C.L., J. Cai, and D.Y. Wohn, Awe Versus Aww: The Effectiveness of Two Kinds of Positive Emotional Stimulation on Stress Reduction for Online Content Moderators. Proceedings of the ACM on Human-Computer Interaction, 2022. 6(CSCW2).
1086	Cook, J.M., et al., Adoption by VA residential programs of two evidence-based psychotherapies for PTSD: Effect on patient outcomes. Psychiatric Services, 2019. 70(7): p. 553-560.
1087	Cook, J.M., et al., Comparisons Between Patients Diagnosed with PTSD in Primary Care Versus Mental Health Care in Five Large Civilian Health Care Systems. Journal of Clinical Psychology in Medical Settings, 2021. 28(2): p. 221-228.
1088	Cook, S., M. Mehrnezhad, and E. Toreini, Bluetooth security analysis of general and intimate health IoT devices and apps: the case of FemTech. International Journal of Information Security, 2024. 23(6): p. 3547-3567.
1089	Cooper, L., I. Lee, and D. Waldron Lechner, COVID-19 pandemic response varies by clinical trial sponsor type. Journal of Clinical and Translational Science, 2021. 5(1).
1090	Cooper, R.A. and R. Cooper, Rehabilitation Engineering: A perspective on the past 40-years and thoughts for the future. Medical Engineering and Physics, 2019. 72: p. 3-12.
1091	Čopík, J., Sugar on twitter? Analysis of use of twitter by european sugar companies. Listy Cukrovarnicke a Reparske, 2021. 137(7-8): p. 268-271.
1092	Coppersmith, D.D.L., et al., Real-time digital monitoring of a suicide attempt by a hospital patient. General Hospital Psychiatry, 2023. 80: p. 35-39.
1093	Cordasco, K.M., et al., Care coordination for pregnant veterans: VA's Maternity Care Coordinator Telephone Care Program. Translational Behavioral Medicine, 2018. 8(3): p. 419-428.
1094	Cordasco, K.M., et al., Guideline Adherence of Veterans Health Administration Primary Care for Abnormal Uterine Bleeding. Women's Health Issues, 2019. 29(2): p. 144-152.
1095	Cordero, J.M., et al., Assessing Panamanian hospitals' performance with alternative frontier methods. International Transactions in Operational Research, 2023. 30(1): p. 394-420.
1096	Corey, K.M., et al., Assessing Quality of Surgical Real-World Data from an Automated Electronic Health Record Pipeline. Journal of the American College of Surgeons, 2020. 230(3): p. 295-305.e12.
1097	Cornell, P.Y., et al., Embedding social workers in veterans health administration primary care teams reduces emergency department visits. Health Affairs, 2020. 39(4): p. 603-612.
1098	Cornell, P.Y., et al., Using social risks to predict unplanned hospital readmission and emergency care among hospitalized Veterans. Health Services Research, 2024.
1099	Cornfeld, R., N. Cranney, and E. Rudy, Operational virtual health modalities increased combat power for 1st squadron, 2nd cavalry regiment during the enhanced forward presence mission. Military Medicine, 2020. 185(7-8): p. E1216-E1221.
1100	Corradi, J.P., et al., Prediction of Incident Delirium Using a Random Forest classifier. Journal of Medical Systems, 2018. 42(12).
1101	Correia, S., et al., Subproteomic signature comparison of in vitro selected fluoroquinolone resistance and ciprofloxacin stress in Salmonella Typhimurium DT104B. Expert Review of Proteomics, 2017. 14(10): p. 941-961.
1102	Correia-Lima, B.C., et al., The role of organizational support in the relationship between individual and organizational learning. Revista de Administracao Mackenzie, 2019. 20(5).
1103	Ćosić, K., et al., Artificial intelligence in prediction of mental health disorders induced by the COVID-19 pandemic among health care workers. Croatian Medical Journal, 2020. 61(3): p. 279-288.
1104	Cossarini, F., et al., Missed Opportunities for HIV Prevention: Individuals Who HIV Seroconverted Despite Accessing Healthcare. AIDS and Behavior, 2018. 22(11): p. 3519-3524.
1105	Costa, D.M., et al., Biofilm contamination of high-touched surfaces in intensive care units: epidemiology and potential impacts. Letters in Applied Microbiology, 2019. 68(4): p. 269-276.
1106	Costello, R.B., et al., Capturing the Use of Dietary Supplements in Electronic Medical Records: Room for Improvement. Nutrition Today, 2019. 54(4): p. 144-150.
1107	Cote, A., et al., Evaluating the public health response to a mass bat exposure—Wyoming, 2017. Zoonoses and Public Health, 2019. 66(5): p. 504-511.
1108	Coté, K.E., et al., Neighborhood income inequality associated with functional independence after ischemic stroke: a cohort study. Journal of Stroke and Cerebrovascular Diseases, 2025. 34(1).
1109	Cougot, B., et al., Impact at two years of an intervention on empowerment among medical care teams: Study protocol of a randomised controlled trial in a large French university hospital. BMC Health Services Research, 2019. 19(1).
1110	Courtney, R.E., et al., Using Lean Six Sigma Methods to Develop an Efficient and Sustainable Interdisciplinary Team Program for Chronic Pain in a VA: PREVAIL Interdisciplinary Team Track. Global Advances in Integrative Medicine and Health, 2024. 13.
1111	Cousineau, L.S., A. Ollier-Malaterre, and X. Parent-Rocheleau, Employee Surveillance Technologies: Prevalence, Classification, and Invasiveness. Surveillance and Society, 2023. 21(4): p. 447-468.
1112	Cowley, C., et al., CONSTRUCTING SAFETY: RECONCILING ERROR PREVENTION AND ERROR MANAGEMENT IN OIL AND GAS AND PETROCHEMICAL OPERATIONS. Academy of Management Discoveries, 2021. 7(4): p. 554-580.
1113	Coyne, K.S., et al., Insight into chronic pain in the United States: descriptive results from the Prescription Opioid Misuse and Abuse Questionnaire (POMAQ) validation study. Current Medical Research and Opinion, 2021. 37(3): p. 483-492.
1114	Cramer, E., et al., Differences in Perioperative Nurse Job Satisfaction by Specialty Certification Status. Journal of Perianesthesia Nursing, 2023. 38(2): p. 246-252.
1115	Craymah, J.P., et al., Neonatal sepsis in a tertiary health facility in Cape Coast, Ghana. PLoS ONE, 2024. 19(5 May).
1116	Creech, G.E., Relationships, power, and ambiguity: how do U.S. intelligence officer responses to toxicity affect support to the core mission? Intelligence and National Security, 2023. 38(3): p. 339-361.
1117	Crete, R.N., et al. Spinal coccidioidomycosis: MR imaging findings in 41 patients. in American Journal of Neuroradiology. 2018.
1118	Cristancho, S. and G. Thompson, Building Resilient Healthcare Teams: Insights from Analogy to the Social Biology of Ants, Honey Bees and Other Social Insects. Perspectives on Medical Education, 2023. 12(1): p. 253-260.
1119	Cristancho, S.M., On collective self-healing and traces: How can swarm intelligence help us think differently about team adaptation? Medical Education, 2021. 55(4): p. 441-447.
1120	Cronin, M.A., et al., MENTAL HEALTH AND MENTAL ILLNESS IN ORGANIZATIONS: A REVIEW, COMPARISON, AND EXTENSION. Academy of Management Annals, 2023. 17(2): p. 751-797.
1121	Cronin, S. and G. Doherty, Touchless computer interfaces in hospitals: A review. Health Informatics Journal, 2019. 25(4): p. 1325-1342.
1122	Cronin, W.A., et al., Opioid Prescribing Variation After Laparoscopic Cholecystectomy in the US Military Health System. Journal of Surgical Research, 2024. 297: p. 149-158.
1123	Crowe, C., et al., An intervention mapping process to increase evidence-based psychotherapy within a complex healthcare system. American Psychologist, 2020. 75(8): p. 1116-1129.
1124	Crowley, R., et al., Health care for our nation's veterans: A policy paper from the american college of physicians. Annals of Internal Medicine, 2021. 174(11): p. 1600-1602.
1125	Crump, C., et al., Exercise is medicine: Primary care counseling on aerobic fitness and muscle strengthening. Journal of the American Board of Family Medicine, 2019. 32(1): p. 103-107.
1126	Cruz, A.M., et al., Technology Acceptance and Usability of a Mobile App to Support the Workflow of Health Care Aides Who Provide Services to Older Adults: Pilot Mixed Methods Study. JMIR Aging, 2022. 5(2).
1127	Cruz, J. and M. Molla, Telepathology: Bridging the Gap in Remote Healthcare Services. Jornal Brasileiro de Patologia e Medicina Laboratorial, 2024. 60(1): p. 16-22.
1128	Cruz, T.P.P.S., et al., Whole-genome sequencing analysis of multidrug-resistant Serratia marcescens isolates in an intensive care unit in Brazil. Journal of Infection in Developing Countries, 2024. 18(5): p. 726-731.
1129	Cuevas-Nunez, M., et al., Leveraging machine learning to create user-friendly models to mitigate appointment failure at dental school clinics. Journal of Dental Education, 2023. 87(12): p. 1735-1745.
1130	Cui, J., et al., The species distribution, antimicrobial resistance and risk factors for poor outcome of coagulase-negative staphylococci bacteraemia in China. Antimicrobial Resistance and Infection Control, 2019. 8(1).
1131	Cui, J., et al., Associations of Infarct Size and Regional Myocardial Function Examined by Cardiac Magnetic Resonance Feature Tracking Strain Analysis with the Infarct Location in Patients with Acute ST-Segment Elevation Myocardial Infarction. Chinese Medical Sciences Journal, 2022. 37(4): p. 309-319.
1132	Cullati, S., et al., When Illegitimate Tasks Threaten Patient Safety Culture: A Cross-Sectional Survey in a Tertiary Hospital. International Journal of Public Health, 2023. 68.
1133	Cumyn, A., et al., Role of Researchers in the Ethical Conduct of Research: A Discourse Analysis From Different Stakeholder Perspectives. Ethics and Behavior, 2019. 29(8): p. 621-636.
1134	Curcuruto, M., et al., Improving workplace safety through mindful organizing: participative safety self-efficacy as a mediational link between collective mindfulness and employees’ safety citizenship. Journal of Risk Research, 2024. 27(1): p. 85-107.
1135	Currie, G. and D. Spyridonidis, From what we know to what we do: Human resource management intervention to support mode 2 healthcare research. Human Resource Management Journal, 2024. 34(2): p. 504-522.
1136	Curry, E., T.K. Oser, and S.M. Oser, Electronic health record impacts on family medicine teachers: Survey of third-year medical student clerkship preceptors at an academic medical center. Family Medicine, 2017. 49(9): p. 723-729.
1137	Cusick, M., et al., Portability of natural language processing methods to detect suicidality from clinical text in US and UK electronic health records. Journal of Affective Disorders Reports, 2022. 10.
1138	Cvetković, V.M., et al., Comprehensive Risk Analysis of Emergency Medical Response Systems in Serbian Healthcare: Assessing Systemic Vulnerabilities in Disaster Preparedness and Response. Healthcare (Switzerland), 2024. 12(19).
1139	Czempik, P.F., M.P. Pluta, and Ł.J. Krzych, Hemoglobin Determination Using Pulse Co-Oximetry and Reduced-Volume Blood Gas Analysis in the Critically Ill: A Prospective Cohort Study. Diagnostics, 2022. 12(12).
1140	D. St-Maurice, J. and C. M. Burns, Using cognitive work analysis to compare complex system domains*. Theoretical Issues in Ergonomics Science, 2018. 19(5): p. 553-577.
1141	da Costa, R.L., et al., The leadership role in healthcare management. International Journal of Economics and Business Research, 2022. 24(3): p. 374-390.
1142	da Motta Veiga, S.P., M. Figueroa-Armijos, and B.B. Clark, Seeming Ethical Makes You Attractive: Unraveling How Ethical Perceptions of AI in Hiring Impacts Organizational Innovativeness and Attractiveness. Journal of Business Ethics, 2023. 186(1): p. 199-216.
1143	da Penha, A.D.L.T., et al., Navigating the Urgency: An Open Innovation Project of Protective Equipment Development from a Quadruple Helix Perspective. Sustainability (Switzerland), 2024. 16(4).
1144	da Silva, J.L., et al., Factors influencing COVID-19 mortality among cancer patients: A Brazilian multi-institutional study. PLoS ONE, 2023. 18(12 December).
1145	Daar, S., et al., Mortality and complications in Omani patients with beta-thalassemia major: a long-term follow-up study. Acta Biomedica, 2023. 94(4).
1146	Dabek, F. Leveraging big data to provide a web service that provides the likelihood of developing psychological conditions after a concussion. in Proceedings - 2016 IEEE International Conference on Mobile Services, MS 2016. 2016.
1147	Dabek, F. and J.J. Caban. A neural network based model for predicting psychological conditions. in Lecture Notes in Computer Science (including subseries Lecture Notes in Artificial Intelligence and Lecture Notes in Bioinformatics). 2015.
1148	Dabek, F., P. Hoover, and J. Caban. Evaluating mental health encounters in mTBI: Identifying patient subgroups and recommending personalized treatments. in Lecture Notes in Computer Science (including subseries Lecture Notes in Artificial Intelligence and Lecture Notes in Bioinformatics). 2018.
1149	Dabek, F., et al., Evaluation of Machine Learning Techniques to Predict the Likelihood of Mental Health Conditions Following a First mTBI. Frontiers in Neurology, 2022. 12.
1150	D'Abreu, A., et al., Association of the Area Deprivation Index with Dementia Basic Workup and Diagnosis in Central and Western Virginia: A Cross-Sectional Study. Neurology: Clinical Practice, 2024. 14(5).
1151	Dad, N., S. Buhmaid, and V. Mulik, Vaccination in pregnancy – The when, what and how? European Journal of Obstetrics and Gynecology and Reproductive Biology, 2021. 265: p. 1-6.
1152	Dadar, M., et al., Human brucellosis and associated risk factors in the Middle East region: A comprehensive systematic review, meta-analysis, and meta-regression. Heliyon, 2024. 10(14).
1153	Daghistani, T., et al., Predictors of outpatients’ no-show: big data analytics using apache spark. Journal of Big Data, 2020. 7(1).
1154	Dahleez, K. and M. Aboramadan, Servant leadership and job satisfaction in higher education: the mediating roles of organizational justice and organizational trust. International Journal of Leadership in Education, 2022.
1155	Dahlke, S., et al., The Effects of Stigma: Older Persons and Medicinal Cannabis. Qualitative Health Research, 2024. 34(8-9): p. 717-731.
1156	Dai, C., X. Zhuang, and J. Cai. A Survey on Deep Learning for Chinese Medical Named Entity Recognition. in ACM International Conference Proceeding Series. 2023.
1157	Dai, M., et al., Cross-infection of adenovirus among medical staff: A warning from the intensive care unit in a tertiary care teaching hospital in China. International Journal of Infectious Diseases, 2020. 98: p. 390-397.
1158	Daikou, A., et al. Adoption of Automation Technologies in Public Organizations: The Perception of Healthcare Professionals in Greece. in CEUR Workshop Proceedings. 2021.
1159	Dali, M., et al. Enhancing Myocardial Disease Prediction with DOC-NET+ Architecture: A Custom Data Analysis Approach for the EMIDEC Challenge. in Procedia Computer Science. 2024.
1160	D'Alonzo, B.A., et al., Comparison of different definitions of traumatic brain injury: implications for cohort characteristics and survival in women, Philadelphia, USA. Injury Prevention, 2024.
1161	Dalzochio, J., et al. MILPdM: A Predictive Maintenance Architecture for the Military Domain. in Proceedings - 22nd IEEE International Conference on Machine Learning and Applications, ICMLA 2023. 2023.
1162	Dameff, C.J., et al., Clinical Cybersecurity Training Through Novel High-Fidelity Simulations. Journal of Emergency Medicine, 2019. 56(2): p. 233-238.
1163	Damm, H., et al. WisPerMed at “Discharge Me!”: Advancing Text Generation in Healthcare with Large Language Models, Dynamic Expert Selection, and Priming Techniques on MIMIC-IV. in BioNLP 2024 - 23rd Meeting of the ACL Special Interest Group on Biomedical Natural Language Processing, Proceedings of the Workshop and Shared Tasks. 2024.
1164	Dams, G.M., et al., Effectiveness of residential treatment services for veterans with substance use disorders: A propensity score matching evaluation. Drug and Alcohol Dependence, 2024. 255.
1165	Danan, E.R., et al., The Relationship Between Sexual Assault History and Cervical Cancer Screening Completion Among Women Veterans in the Veterans Health Administration. Journal of Women's Health, 2022. 31(7): p. 1040-1047.
1166	Danek, S., et al., The Role of Vaccination Centers in a National Mass Immunization Campaign—Policymaker Insights from the German COVID-19 Pandemic Vaccine Roll-Out. Vaccines, 2023. 11(10).
1167	Danielli, E., et al., A review of mri and exercise treatment for improved concussion diagnosis and recovery. Critical Reviews in Biomedical Engineering, 2020. 48(5): p. 261-283.
1168	Danko, D., et al., A global metagenomic map of urban microbiomes and antimicrobial resistance. Cell, 2021. 184(13): p. 3376-3393.e17.
1169	Danowski, J., et al., Information and communications technology development, interorganizational networks, and public sector corruption in Africa. Quality and Quantity, 2023. 57(4): p. 3285-3304.
1170	Dao, T.D., et al., The annual economic burden incurred by heart failure patients in Vietnam: a retrospective analysis. Journal of Pharmaceutical Policy and Practice, 2024. 17(1).
1171	Darby, R., Leadership development in the asia-pacific region. building capacity in the indonesia defence environment a case study. Journal of Management Development, 2015. 34(5): p. 506-523.
1172	Darcy, R., et al. The potential of using voice recognition in patient assessment documentation in mountain rescue. in Proceedings - IEEE Symposium on Computer-Based Medical Systems. 2016.
1173	Darnell, B.C., et al., Expected Symptom Change Trajectories for the Early Identification of Probable Treatment Nonresponse in VA PTSD Specialty Care Clinics: A Proof-of-Concept. Psychological Services, 2023. 21(2): p. 235-246.
1174	Darnell, D., et al., Harnessing Innovative Technologies to Train Nurses in Suicide Safety Planning with Hospitalized Patients: Protocol for Formative and Pilot Feasibility Research. JMIR Research Protocols, 2021. 10(12).
1175	Darvishi, M., et al., Human and animal bites. Caspian Journal of Environmental Sciences, 2023. 21(2): p. 445-456.
1176	Das, J., et al., RESCUE: Enabling green healthcare services using integrated IoT-edge-fog-cloud computing environments. Software - Practice and Experience, 2022. 52(7): p. 1615-1642.
1177	Das, S., et al., Antimicrobial Efficacy of Argon Cold Atmospheric Pressure Plasma Jet on Clinical Isolates of Multidrug-Resistant ESKAPE Bacteria. IEEE Transactions on Radiation and Plasma Medical Sciences, 2023. 7(4): p. 421-428.
1178	Das, S.D., P.K. Bala, and A.N. Mishra, Towards Defining a Trustworthy Artificial Intelligence System Development Maturity Model. Journal of Computer Information Systems, 2024. 64(6): p. 775-796.
1179	Dash, S., et al., BIFM: Big-Data Driven Intelligent Forecasting Model for COVID-19. IEEE Access, 2021. 9: p. 97505-97517.
1180	Daus, M., et al., Perspectives on supporting Veterans’ social needs during hospital to home health transitions: findings from the Transitions Nurse Program. BMC Health Services Research, 2024. 24(1).
1181	Davalos, R.A., et al., Deficiencies in Electronic Medical Record Inpatient List Capabilities Negatively Impact Patient Safety, Resident Education, and Wellness. Journal of Surgical Education, 2024. 81(11): p. 1533-1537.
1182	Davey, J., R. Johns, and J. Blackwell, Reducing inequalities through strengths-based co-creation: indigenous students’ capabilities and transformative service mediator practices. Journal of Services Marketing, 2023. 37(7): p. 817-835.
1183	Davidović, M., et al., Facility-Based Indicators to Manage and Scale Up Cervical Cancer Prevention and Care Services for Women Living with HIV in Sub-Saharan Africa: A Three-Round Online Delphi Consensus Method. Journal of Acquired Immune Deficiency Syndromes, 2024. 95(2): p. 170-178.
1184	Davidson, G.H., et al., Self-selection vs Randomized Assignment of Treatment for Appendicitis. JAMA Surgery, 2022. 157(7): p. 598-607.
1185	Davidson, L. Defining the workforce and training array for the cyber risk management and cyber resilience methodology of an army. in European Conference on Information Warfare and Security, ECCWS. 2020.
1186	Davies, K., et al., Risk Factors for Primary Clostridium difficile Infection; Results From the Observational Study of Risk Factors for Clostridium difficile Infection in Hospitalized Patients With Infective Diarrhea (ORCHID). Frontiers in Public Health, 2020. 8.
1187	Davis, A.S., et al., Team Belonging: Integrating Teamwork and Diversity Training Through Emotions. Small Group Research, 2022. 53(1): p. 88-127.
1188	Davis, C.I., et al., Social determinants and emergency department utilization: Findings from the Veterans Health Administration. American Journal of Emergency Medicine, 2020. 38(9): p. 1904-1909.
1189	Davis, C.M., et al., Health disparities in allergic and immunologic conditions in racial and ethnic underserved populations: A Work Group Report of the AAAAI Committee on the Underserved. Journal of Allergy and Clinical Immunology, 2021. 147(5): p. 1579-1593.
1190	Davis, H.A., et al., Understanding Adult Hospices Caring for Children in California, 2018-2021. American Journal of Hospice and Palliative Medicine, 2024. 41(8): p. 911-919.
1191	Davis, M., et al., Implementing nudges for suicide prevention in real-world environments: Project INSPIRE study protocol. Pilot and Feasibility Studies, 2020. 6(1).
1192	Davis, R., et al., Dirofilaria Presenting as Orbital Mass. Orbit (London), 2015. 34(1): p. 38-40.
1193	Davis, T.D., et al., Utilization of VA Mental Health and Primary Care Services Among Iraq and Afghanistan Veterans with Depression: The Influence of Gender and Ethnicity Status. Military Medicine, 2014. 179(5): p. 515-520.
1194	Davis-Wilson, H., et al., Gait compensations, pain, and functional performance during the six minute walk test in individuals with unilateral hip osteoarthritis. Clinical Biomechanics, 2024. 120.
1195	Davoudi, A., et al., Fairness in the prediction of acute postoperative pain using machine learning models. Frontiers in Digital Health, 2023. 4.
1196	Dawood, E.M. and A.A. Alkazaz, Evaluation of the Expression of SIM and NDM Genes in Pseudomonas Aeruginosa Isolated from Clinical Sources. Iraqi Journal of Science, 2024. 65(9): p. 5016-5025.
1197	Dawson, G.S., J.S. Denford, and K.C. Desouza, Governing innovation in U.S. state government: An ecosystem perspective. Journal of Strategic Information Systems, 2016. 25(4): p. 299-318.
1198	Day, A., S.N. Crown, and M. Ivany, Organisational change and employee burnout: The moderating effects of support and job control. Safety Science, 2017. 100: p. 4-12.
1199	Day, G., et al., Black Veteran Use of Video Telehealth for Mental Health Care. Psychological Services, 2023. 21(3): p. 478-488.
1200	Dayton, J., et al., Stanford Emergency Medicine Partnership Program: a novel approach to streamlining the evaluation and implementation of emerging health technologies through academic-industry partnerships. BMJ Innovations, 2024. 10(3): p. 81-87.
1201	De Angelis, C.T., The impact of national culture and knowledge management on governmental intelligence. Journal of Modelling in Management, 2016. 11(1): p. 240-268.
1202	de Angelis, P., et al., Disparities in Insurance Status are Associated With Outcomes But Not Timing of Trauma Care. Journal of Surgical Research, 2022. 273: p. 233-246.
1203	De Aquino, J.P., et al., Pharmacological treatment of pain among persons with opioid addiction: A systematic review and meta-analysis with implications for drug development. Addiction Biology, 2021. 26(4).
1204	De Cieri, H. and M. Lazarova, “Your health and safety is of utmost importance to us”: A review of research on the occupational health and safety of international employees. Human Resource Management Review, 2021. 31(4).
1205	De Clercq, D., Exposure to workplace bullying and negative gossip behaviors: Buffering roles of personal and contextual resources. Business Ethics, Environment and Responsibility, 2022. 31(3): p. 859-874.
1206	De Croon, R., J. Klerkx, and E. Duval. Interactive proof-of-concept dashboard to explore patient follow-up in general practice. in Proceedings of the 2015 9th International Conference on Pervasive Computing Technologies for Healthcare, PervasiveHealth 2015. 2015.
1207	de Freitas, J.G., H.G. Costa, and F.T. Ferraz, Impacts of Lean Six Sigma over organizational sustainability: A survey study. Journal of Cleaner Production, 2017. 156: p. 262-275.
1208	De Koeijer, R., et al., Examining of the effect of HRM in mitigating negative effects of LM&SS on employee well-being in health care. International Journal of Lean Six Sigma, 2022. 13(1): p. 67-100.
1209	de Kok, J.W.T.M., et al., Table 0; documenting the steps to go from clinical database to research dataset. Journal of Clinical Epidemiology, 2024. 170.
1210	De los Santos, L., et al., Polyproline peptide targets Klebsiella pneumoniae polysaccharides to collapse biofilms. Cell Reports Physical Science, 2024. 5(3).
1211	de Lusignan, S., et al., Enhanced Safety Surveillance of Seasonal Quadrivalent Influenza Vaccines in English Primary Care: Interim Analysis. Advances in Therapy, 2018. 35(8): p. 1199-1214.
1212	De Lusignan, S., et al., An ontology to improve transparency in case definition and increase case finding of infectious intestinal disease: Database study in english general practice. JMIR Medical Informatics, 2017. 5(3).
1213	de Mattos, B.P., et al., Craving for a Robust Methodology: A Systematic Review of Machine Learning Algorithms on Substance-Use Disorders Treatment Outcomes. International Journal of Mental Health and Addiction, 2024.
1214	De Melo, C.M., et al., Social Functions of Machine Emotional Expressions. Proceedings of the IEEE, 2023. 111(10): p. 1382-1397.
1215	De Rond, M. and J. Lok. Some things can never be unseen: The role of context in psychological injury at war. in Academy of Management Journal. 2016.
1216	De Ruvo, S., et al., Forecasting and what-if analysis of new positive COVID-19 cases during the first three waves in Italy. Medical and Biological Engineering and Computing, 2023. 61(8): p. 2051-2066.
1217	de Sousa, C., et al., The Effect of Coping on the Relationship between Work-Family Conflict and Stress, Anxiety, and Depression. Behavioral Sciences, 2024. 14(6).
1218	de Souza, E.A.R., et al., Q fever and coxiellosis in Brazil: an underestimated disease? A brief review. Revista Brasileira de Parasitologia Veterinaria, 2022. 31(3).
1219	De Souza Filho, G.L., et al. Video for Health (V4H) Platform. A Secure Video Suite Platform for Online Care, Teleconsultation and Tele-orientation. in IMX 2022 - Proceedings of the 2022 ACM International Conference on Interactive Media Experiences. 2022.
1220	de Visser, E.J., R. Pak, and T.H. Shaw, From ‘automation’ to ‘autonomy’: the importance of trust repair in human–machine interaction. Ergonomics, 2018. 61(10): p. 1409-1427.
1221	De Vittoris, R.G., N. Lebrument, and C. Bousquet, Listening to experts is not always wise: Unravelling the dynamics of decision-making in the crisis cell. Journal of Contingencies and Crisis Management, 2024. 32(1).
1222	Deardorff, W.J., et al., Do functional status and Medicare claims data improve the predictive accuracy of an electronic health record mortality index? Findings from a national Veterans Affairs cohort. BMC Geriatrics, 2022. 22(1).
1223	Deb, A., et al., Pneumococcal vaccination coverage among adults aged 19 to 64 years with immuno-compromising conditions, cerebrospinal fluid (CSF) leaks, or cochlear implants in the US. Expert Review of Vaccines, 2021. 20(3): p. 331-345.
1224	Deb, P.P., et al., An Intuitionistic Fuzzy Consensus WASPAS Method for Assessment of Open-Source Software Learning Management Systems. Informatica (Netherlands), 2023. 34(3): p. 529-556.
1225	Debroy, P., et al., A Cluster Randomized Controlled Trial of a Modified Vaccination Clinical Reminder for Primary Care Providers. Health Psychology, 2022. 42(3): p. 195-204.
1226	DeCaporale-Ryan, L., et al., The undiagnosed pandemic: Burnout and depression within the surgical community. Current Problems in Surgery, 2017. 54(9): p. 453-502.
1227	Decker, K.L., et al., Impact of performance-based budgeting on quality outcomes in U.S. military health care facilities. Health Care Management Review, 2023. 48(3): p. 249-259.
1228	Decker, M.D., et al., Enhanced safety surveillance study of ACAM2000 smallpox vaccine among US military service members. Vaccine, 2021. 39(39): p. 5541-5547.
1229	Deckro, J., et al., Big Data in the Veterans Health Administration: A Nursing Informatics Perspective. Journal of Nursing Scholarship, 2021. 53(3): p. 288-295.
1230	Deepa, V.V., et al., Smart embedded health monitoring system and secure electronic health record (EHR) transactions using blockchain technology. Soft Computing, 2023. 27(17): p. 12741-12756.
1231	Değer, M.S. and H. İşsever, Service Quality and Related Factors in Primary Health Care Services: A Cross-Sectional Study. Healthcare (Switzerland), 2024. 12(10).
1232	Degrande, H. and M. Perez, Re-visioning of a Nursing Informatics Course with Translational Pedagogy. CIN - Computers Informatics Nursing, 2024.
1233	DeHart-Davis, L., T.A. Whetsell, and N. Humphrey, Can We Talk? An Exploratory Study of Gender and Network Ties in a Local Government Setting. Review of Public Personnel Administration, 2024. 44(2): p. 240-267.
1234	Dehling, T., et al., Exploring the far side of mobile health: Information security and privacy of mobile health apps on ios and android. JMIR mHealth and uHealth, 2015. 3(1).
1235	Deina, C., et al., Decision analysis framework for predicting no-shows to appointments using machine learning algorithms. BMC Health Services Research, 2024. 24(1).
1236	del Campo-Ávila, J., et al., Data mining process to detect suicidal behaviour in out-of-hospital emergency departments. Engineering Applications of Artificial Intelligence, 2024. 136.
1237	Del Carpio, A.M.G., et al., Genomic Dissection of an Enteroaggregative Escherichia coli Strain Isolated from Bacteremia Reveals Insights into Its Hybrid Pathogenic Potential. International Journal of Molecular Sciences, 2024. 25(17).
1238	Del Casale, A., et al., Pandemic experiences and psychopathological aspects in individuals with mood disorders and other mental disorders. Frontiers in Psychiatry, 2022. 13.
1239	Del Gallo, E.M., M. Cardenal, and V. Walburg, Adverse Psychological Processes Associated with Sexual Harassment at Work among French Women. Sexuality and Culture, 2024. 28(5): p. 2361-2379.
1240	Delaunay, C.L., et al., COVID-19 vaccine effectiveness against symptomatic infection with SARS-CoV-2 BA.1/BA.2 lineages among adults and adolescents in a multicentre primary care study, Europe, December 2021 to June 2022. Eurosurveillance, 2024. 29(13).
1241	Delfstra, N.S., et al., Patient characteristics and factors contributing to recurrence of bacterial vaginosis presented in primary care. Family Practice, 2023. 40(5-6): p. 655-661.
1242	Della Corte, V., et al., The Role and Implications of Values-based Leadership. Journal of Organisational Transformation and Social Change, 2017. 14(3): p. 187-213.
1243	Dello Russo, S. and D. Angelozzi, Strategic management of Human Resources: Implications for health management from a systematic review of the literature. Mecosan, 2016. 24(97): p. 41-69.
1244	Delon, F., et al., Assessment of the French national health insurance information system as a tool for epidemiological surveillance of malaria. Journal of the American Medical Informatics Association, 2017. 24(3): p. 588-595.
1245	DelPozo-Banos, M., et al., Using neural networks with routine health records to identify suicide risk: Feasibility study. JMIR Mental Health, 2018. 5(2).
1246	Demb, J., et al., Young-onset colorectal cancer risk among individuals with iron-deficiency anaemia and haematochezia. Gut, 2021. 70(8): p. 1529-1537.
1247	Dembek, Z.F., T. Chekol, and A. Wu, The Opioid Epidemic: Challenge to Military Medicine and National Security. Military Medicine, 2020. 185(5-6): p. E662-E667.
1248	Denford, J.S., G.S. Dawson, and K.C. Desouza. Exploring IT-enabled public sector innovation in U.S. States. in Proceedings of the Annual Hawaii International Conference on System Sciences. 2017.
1249	Denford, J.S. and K. Schobel, Public sector CFOs and CIOs: impacts of work proximity and role perceptions. Journal of Accounting and Organizational Change, 2021. 17(3): p. 436-456.
1250	Deng, J., et al., Development of Machine Learning Models for Predicting the 1-Year Risk of Reoperation After Lower Limb Oncological Resection and Endoprosthetic Reconstruction Based on Data From the PARITY Trial. Journal of Surgical Oncology, 2024.
1251	Deng, L., et al., Enlightenment of Foreign Doctor-patient Communication Models to Relevant Trainings for General Practitioners in China. Chinese General Practice, 2021. 24(13): p. 1684-1689.
1252	Deniz, S. and A. Çakmak-şen, Serratia bacteremia after intravenous propofol: Two case reports. Klimik Dergisi, 2021. 34(2): p. 138-140.
1253	Denneson, L.M., et al., Veteran suicide and associated community characteristics in Oregon. Preventive Medicine, 2023. 170.
1254	Dennison, S.R., et al., Bacterial susceptibility and resistance to modelin-5. Soft Matter, 2023. 19(42): p. 8247-8263.
1255	Deodhar, A., et al., Use of machine learning techniques in the development and refinement of a predictive model for early diagnosis of ankylosing spondylitis. Clinical Rheumatology, 2020. 39(4): p. 975-982.
1256	Deriba, B.S., et al., Patient satisfaction and associated factors during COVID-19 pandemic in North Shoa health care facilities. Patient Preference and Adherence, 2020. 14: p. 1923-1934.
1257	Dernaika, F., et al. A Posteriori Analysis of Policy Temporal Compliance. in Lecture Notes in Computer Science (including subseries Lecture Notes in Artificial Intelligence and Lecture Notes in Bioinformatics). 2021.
1258	Desai, A., R. Holliday, and L.M. Borges, Racial, Ethnic, and Sex Differences in Psychiatric Diagnosis, Mental Health Sequelae, and VHA Service Utilization Among Justice-Involved Veterans. Law and Human Behavior, 2023. 47(1): p. 260-274.
1259	Desjardins, M.R., et al., Space-Time conditional autoregressive modeling to estimate neighborhood-level risks for dengue fever in Cali, Colombia. American Journal of Tropical Medicine and Hygiene, 2020. 103(5): p. 2040-2053.
1260	DeVone, F., et al., Moving Beyond International Classification of Diseases Codes for the Retrospective Identification of Gender Diverse Veterans. LGBT Health, 2024.
1261	Dharmapriya, I.S.C., et al. Multi-Model Machine Learning Approach for Supporting Sri Lankan Veteran Mental Health. in 2024 IEEE International Conference on Automatic Control and Intelligent Systems, I2CACIS 2024 - Proceedings. 2024.
1262	Dhaubhadel, S., et al., High dimensional predictions of suicide risk in 4.2 million US Veterans using ensemble transfer learning. Scientific Reports, 2024. 14(1).
1263	Di Campli San Vito, P., et al. Development of a Real-Time Stress Detection System for Older Adults with Heart Rate Data. in ACM International Conference Proceeding Series. 2023.
1264	Diao, Q., et al., Biosafety Management Based Upon Risk Assessment and Monitoring: Perspectives from a Clinical Laboratory, China. Risk Management and Healthcare Policy, 2024. 17: p. 2291-2303.
1265	Diaz, V.R., et al., The mediating role of work-family conflict in the relationship between organizational justice and work-related stress. Revista CES Psicologia, 2022. 15(2): p. 113-134.
1266	DiBenigno, J., How Idealized Professional Identities Can Persist through Client Interactions. Administrative Science Quarterly, 2022. 67(3): p. 865-912.
1267	DiBenigno, J. and M. Kerrissey, Structuring mental health support for frontline caregivers during COVID-19: Lessons from organisational scholarship on unit-aligned support. BMJ Leader, 2020. 4(3): p. 124-127.
1268	Dichter, M.E., et al., Intimate Partner Violence Screening in the Veterans Health Administration: Demographic and Military Service Characteristics. American Journal of Preventive Medicine, 2017. 52(6): p. 761-768.
1269	Dickerman, B.A., et al., Comparative Safety of BNT162b2 and mRNA-1273 Vaccines in a Nationwide Cohort of US Veterans. JAMA Internal Medicine, 2022. 182(7): p. 739-746.
1270	Dickey, W., et al., Outpatient evaluation, recognition, and initial management of pediatric overweight and obesity in U.S. military medical treatment facilities. Journal of the American Association of Nurse Practitioners, 2017. 29(2): p. 85-93.
1271	Diemert, S. and J.H. Weber. Hazard Analysis for Self-Adaptive Systems Using System-Theoretic Process Analysis. in ICSE Workshop on Software Engineering for Adaptive and Self-Managing Systems. 2023.
1272	Dietler, D., et al., Waning protection after vaccination and prior infection against COVID-19-related mortality over 18 months. Clinical Microbiology and Infection, 2023. 29(12): p. 1573-1580.
1273	Dillard, L.K., et al., Insights into conducting audiological research with clinical databases. American Journal of Audiology, 2020. 29(3 Special Issue): p. 676-681.
1274	Dillard-Wright, J. and D. Jenkins, Nursing as total institution. Nursing Philosophy, 2024. 25(1).
1275	Dimka, J., T.P. van Doren, and H.T. Battles, Pandemics, past and present: The role of biological anthropology in interdisciplinary pandemic studies. American Journal of Biological Anthropology, 2022. 178(S74): p. 256-291.
1276	Dinari, F., et al., Benefits, barriers, and facilitators of using speech recognition technology in nursing documentation and reporting: A cross-sectional study. Health Science Reports, 2023. 6(6).
1277	Dinesh, D., et al., The epidemiology of mild cognitive impairment, Alzheimer's disease and related dementia in U.S. veterans. Alzheimer's and Dementia, 2023. 19(9): p. 3977-3984.
1278	Ding, J., et al., Equity and efficiency of medical service systems at the provincial level of China's mainland: A comparative study from 2009 to 2014. BMC Public Health, 2018. 18(1).
1279	Dinh, J.V., et al., Cross-Disciplinary Care: A Systematic Review on Teamwork Processes in Health Care. Small Group Research, 2020. 51(1): p. 125-166.
1280	Dionisio, M., et al., The role of digital social innovations to address SDGs: A systematic review. Journal of High Technology Management Research, 2023. 34(1).
1281	Dismuke-Greer, C.E., et al., Economic impact of comorbid TBI-dementia on VA facility and non-VA facility costs, 2000-2020. Brain Injury, 2022. 36(5): p. 673-682.
1282	Divita, G., et al. Extracting sexual trauma mentions from electronic medical notes using natural language processing. in Studies in Health Technology and Informatics. 2017.
1283	Diwas, K.C., Worker productivity in operations management. Foundations and Trends in Technology, Information and Operations Management, 2020. 13(3): p. 151-249.
1284	Dixon, B.E., et al., Which veterans enroll in a VA health information exchange program? Journal of the American Medical Informatics Association, 2017. 24(1): p. 96-105.
1285	Dixon, D.M., et al., Ehrlichiosis and anaplasmosis subcommittee report to the Tick-borne Disease Working Group. Ticks and Tick-borne Diseases, 2021. 12(6).
1286	Djim-Adjim-Ngana, K., et al., Phenotypic characterization and epidemiology of extended-spectrum β-lactamase-producing Enterobacteriaceae strains from urinary tract infections in Garoua, Cameroon. Frontiers in Public Health, 2023. 11.
1287	Djotsa, A.B.S.N., et al., Assessing Smoking Status and Risk of SARS-CoV-2 Infection: A Machine Learning Approach among Veterans. Healthcare (Switzerland), 2022. 10(7).
1288	Do, M., et al., Quality of antenatal care and client satisfaction in Kenya and Namibia. International Journal for Quality in Health Care, 2017. 29(2): p. 183-193.
1289	Do, P.C., et al., Strengthening antimicrobial resistance surveillance systems: a scoping review. BMC Infectious Diseases, 2023. 23(1).
1290	Dockery, S., et al., Emergency Department Presentation of Life-threatening Symptomatic Hyperkalemia From an Angiotensin Receptor Blocker in a Low-risk Individual. Military Medicine, 2023. 188(9-10): p. 3242-3247.
1291	Dodge, J., et al., Exploring the Social Determinants of Mental Health by Race and Ethnicity in Army Wives. Journal of Racial and Ethnic Health Disparities, 2024. 11(2): p. 669-684.
1292	Doeblin, P., et al., CMR findings after COVID-19 and after COVID-19-vaccination—same but different? International Journal of Cardiovascular Imaging, 2022. 38(9): p. 2057-2071.
1293	Doerstling, S., et al., Mutational profiles of head and neck squamous cell carcinomas based upon human papillomavirus status in the Veterans Affairs National Precision Oncology Program. Journal of Cancer Research and Clinical Oncology, 2023. 149(1): p. 69-77.
1294	Dogu, A.G., et al., Systematic review of invasive meningococcal disease epidemiology in the Eastern Mediterranean and North Africa region. BMC Infectious Diseases, 2021. 21(1).
1295	Doi, Y., G.L. Murray, and A.Y. Peleg, Acinetobacter baumannii: Evolution of antimicrobial resistance-treatment options. Seminars in Respiratory and Critical Care Medicine, 2015. 36(1): p. 85-98.
1296	Doi, Y. and D.L. Paterson, Carbapenemase-producing Enterobacteriaceae. Seminars in Respiratory and Critical Care Medicine, 2015. 36(1): p. 74-84.
1297	Dolatabadi, S., M.J. Najafzadeh, and G.S. de Hoog, Rapid screening for human-pathogenic Mucorales using rolling circle amplification. Mycoses, 2014. 57(s3): p. 67-72.
1298	Dollmat, K.S. and N.A. Abdullah, Machine learning in emotional intelligence studies: a survey. Behaviour and Information Technology, 2022. 41(7): p. 1485-1502.
1299	Dolmark, T., et al., The effect of individual’s technological belief and usage on their absorptive capacity towards their learning behaviour in learning environment. Sustainability (Switzerland), 2021. 13(2): p. 1-17.
1300	Dolsen, E.A., et al., Sleep disturbance and suicide risk among sexual and gender minority people. Neurobiology of Stress, 2022. 21.
1301	Domadiya, N. and U.P. Rao, ElGamal Homomorphic Encryption-Based Privacy Preserving Association Rule Mining on Horizontally Partitioned Healthcare Data. Journal of The Institution of Engineers (India): Series B, 2022. 103(3): p. 817-830.
1302	Domenicano, I., et al., Cervical Cancer Prevention Among Veterans: What Is the Impact of Military Sexual Trauma, PTSD, and Women’s Health Primary Care Providers on Screening and Prevention? Military Behavioral Health, 2023. 11(4): p. 226-235.
1303	Dong, O.M., et al., Veterans affairs pharmacogenomic testing for veterans (PHASER) clinical program. Pharmacogenomics, 2021. 22(3): p. 137-144.
1304	Dong, Q.J., et al., Clinical Presentations, MDCT Features, and Treatment of Three Types of Adult Intussusceptions Based on the Location. Current Medical Imaging, 2024. 20.
1305	Dong, X., et al., Deep learning for named entity recognition on Chinese electronic medical records: Combining deep transfer learning with multitask bi-directional LSTM RNN. PLoS ONE, 2019. 14(5).
1306	Dong, X., et al. A multiclass classification method based on deep learning for named entity recognition in electronic medical records. in 2016 New York Scientific Data Summit, NYSDS 2016 - Proceedings. 2016.
1307	Dong, Y., et al., Incorporation of CD40 ligand or granulocyte-macrophage colony stimulating factor into Hantaan virus (HTNV) virus-like particles significantly enhances the long-term immunity potency against HTNV infection. Journal of Medical Microbiology, 2019. 68(3): p. 480-492.
1308	Donovan, L.M., et al., Protocol for a pragmatic trial testing a self-directed lifestyle program targeting weight loss among patients with obstructive sleep apnea (POWER Trial). Contemporary Clinical Trials, 2023. 135.
1309	Doo, E.Y. and S. Choi, Effects of horizontal violence among nurses on patient safety: Mediation of organisational communication satisfaction and moderated mediation of organisational silence. Journal of Nursing Management, 2021. 29(3): p. 526-534.
1310	Doppalapudi, S., T. Wang, and R. Qiu, Transforming unstructured digital clinical notes for improved health literacy. Digital Transformation and Society, 2022. 1(1): p. 9-28.
1311	Dorado, J.M.B., et al., Frequency Distribution of Pediatric Primary Care Cases in a Rural Site in The Philippines: A Cross-Sectional Study. Acta Medica Philippina, 2024. 58(18): p. 71-78.
1312	Doran, J.M. and J. DeViva, A naturalistic evaluation of evidence-based treatment for veterans with PTSD. Traumatology, 2018. 24(3): p. 157-167.
1313	Doran, N., et al., Suicide Risk Among Military Veterans in the Southwestern United States Before and During the COVID-19 Pandemic. Military Medicine, 2023. 188(7-8).
1314	Dorflinger, L.M., C.B. Ruser, and R.M. Masheb, Night eating among veterans with obesity. Appetite, 2017. 117: p. 330-334.
1315	Dorrington, S., et al., Demographic variation in fit note receipt and long-term conditions in south London. Occupational and Environmental Medicine, 2020. 77(6): p. 418-426.
1316	Dos Santos, M.R., et al., DICOM metadata analysis for population studies. International Journal of E-Health and Medical Communications, 2019. 10(1): p. 1-17.
1317	Dos Santos, V. and C. Son, Identifying firefighters' situation awareness requirements for fire and non-fire emergencies using a goal-directed task analysis. Applied Ergonomics, 2024. 114.
1318	Doshi, R., et al., Quantitative Evaluation of Large Language Models to Streamline Radiology Report Impressions: A Multimodal Retrospective Analysis. Radiology, 2024. 310(3).
1319	Doshi, R.P., et al., Illustrating the role of health information exchange in a learning health system: Improving the identification and management of suicide risk. Connecticut Medicine, 2018. 82(6): p. 327-333.
1320	Doshi, R.P., et al., Identifying risk factors for mortality among patients previously hospitalized for a suicide attempt. Scientific Reports, 2020. 10(1).
1321	Douch, S., et al., Edge Computing Technology Enablers: A Systematic Lecture Study. IEEE Access, 2022. 10: p. 69264-69302.
1322	Douglas, S.R., et al., Communication training improves patient-centered provider behavior and screening for soldiers’ mental health concerns. Patient Education and Counseling, 2016. 99(7): p. 1203-1212.
1323	Drach-Zahavy, A., C. Broyer, and E. Dagan, Similarity and accuracy of mental models formed during nursing handovers: A concept mapping approach. International Journal of Nursing Studies, 2017. 74: p. 24-33.
1324	Drăgulescu, E.C., et al., Expanding PVL positive MRSA healthcare-associated infections outbreak in a newborns unit, caused by hospital hygiene shortcomings. Revista Romana de Medicina de Laborator, 2018. 26(4): p. 415-430.
1325	Drapeau, C.W., Establishing a research agenda for child and adolescent safety planning. Children's Health Care, 2019. 48(4): p. 428-443.
1326	Draper, K., C. Ley, and J. Parsonnet, Probiotic guidelines and physician practice: A cross-sectional survey and overview of the literature. Beneficial Microbes, 2017. 8(4): p. 507-519.
1327	Drees, M., et al., Research Methods in Healthcare Epidemiology and Antimicrobial Stewardship: Use of Administrative and Surveillance Databases. Infection Control and Hospital Epidemiology, 2016. 37(11): p. 1278-1287.
1328	Drees, M. and D.J. Weber, Prevention and Control of Nosocomial Varicella during the United States Varicella Vaccination Program Era. Journal of Infectious Diseases, 2022. 226: p. S456-S462.
1329	Dresser, C., et al., Toward a Climate-Ready Health Care System: Institutional Motivators and Workforce Engagement. Milbank Quarterly, 2024. 102(2): p. 302-324.
1330	Dressler, A.M., A.G. Gillman, and A.D. Wasan, A narrative review of data collection and analysis guidelines for comparative effectiveness research in chronic pain using patient-reported outcomes and electronic health records. Journal of Pain Research, 2019. 12: p. 491-500.
1331	Driskell, J.E., E. Salas, and T. Driskell, Foundations of teamwork and collaboration. American Psychologist, 2018. 73(4): p. 334-348.
1332	Driskell, T., et al., Supporting fluid teams: a research agenda. Frontiers in Psychology, 2024. 15.
1333	Drolet, B.C., et al., Electronic Communication of Protected Health Information: Privacy, Security, and HIPAA Compliance. Journal of Hand Surgery, 2017. 42(6): p. 411-416.
1334	Dryzin-Amit, Y., D.R. Vashdi, and E. Vigoda-Gadot, The publicness enigma: Can perceived publicness predict employees’ formal and prosocial behavior across sectors? PLoS ONE, 2022. 17(2 February).
1335	D'Souza, E.W., et al., Investigating insomnia in United States deployed military forces: A topic modeling approach. Sleep Health, 2024. 10(1): p. 75-82.
1336	Du, F., et al., Coping with volume and variety in temporal event sequences: Strategies for sharpening analytic focus. IEEE Transactions on Visualization and Computer Graphics, 2017. 23(6): p. 1636-1649.
1337	Du, N., et al., Intrathecal or Intraventricular Tigecycline Therapy for Central Nervous System Infection Associated with Carbapenem-Resistant Klebsiella pneumoniae. Infection and Drug Resistance, 2022. 15: p. 7219-7226.
1338	du Pont, A., et al., Local implementation evaluation of a suicide prevention predictive model at a large VA health care system. Suicide and Life-Threatening Behavior, 2022. 52(2): p. 214-221.
1339	Du, Y., H. Shahiri, and X. Wei, “I'm stressed!”: The work effect of process innovation on mental health. SSM - Population Health, 2023. 21.
1340	Du, Z., et al., Blockchain-based access control architecture for multi-domain environments. Pervasive and Mobile Computing, 2024. 98.
1341	Duan, G., et al., A SCN10A SNP biases human pain sensitivity. Molecular Pain, 2016. 12.
1342	Duan-Porter, W., et al., Internet Use and Technology-Related Attitudes of Veterans and Informal Caregivers of Veterans. Telemedicine and e-Health, 2018. 24(7): p. 471-480.
1343	Dubey, M., J. Tembhurne, and R. Makhijani, Improving coronary heart disease prediction with real-life dataset: a stacked generalization framework with maximum clinical attributes and SMOTE balancing for imbalanced data. Multimedia Tools and Applications, 2024.
1344	Dubey, R., et al., Examining the effect of external pressures and organizational culture on shaping performance measurement systems (PMS) for sustainability benchmarking: Some empirical findings. International Journal of Production Economics, 2017. 193: p. 63-76.
1345	Dubosh, N.M., et al., Critical Appraisal of Emergency Medicine Educational Research: The Best Publications of 2016. AEM Education and Training, 2019. 3(1): p. 58-73.
1346	Duffy, S.A., et al., Evaluation and costs of volunteer telephone cessation follow-up counseling for Veteran smokers discharged from inpatient units: A quasi-experimental, mixed methods study. Tobacco Induced Diseases, 2015. 13(1).
1347	Duffy, S.A., et al., Effectiveness of tobacco cessation pharmacotherapy in the Veterans Health Administration. Tobacco Control, 2019. 28(5): p. 540-547.
1348	Dufort, V.M., et al., Geographic Variation in Initiation of Evidence-based Psychotherapy among Veterans with PTSD. Military Medicine, 2021. 186(9): p. E858-E866.
1349	Dugger, Z., et al., Trait emotional intelligence in American pilots. Scientific Reports, 2022. 12(1).
1350	Dumitrașcu, L.M., et al., Perceptions of the Impact of Artificial Intelligence among Internal Medicine Physicians as a Step in Social Responsibility Implementation: A Cross-Sectional Study. Healthcare (Switzerland), 2024. 12(15).
1351	Duncan, E.M., et al., A behavioural approach to specifying interventions: What insights can be gained for the reporting and implementation of interventions to reduce antibiotic use in hospitals? Journal of Antimicrobial Chemotherapy, 2020. 75(5): p. 1338-1346.
1352	Dunn, A.C., et al., Childhood vaccination coverage rates among military dependents in the United States. Pediatrics, 2015. 135(5): p. e1148-e1156.
1353	Duong, M.T., et al., Post-quantum signature algorithms on noncommutative algebras, using difficulty of solving systems of quadratic equations. Computer Standards and Interfaces, 2023. 86.
1354	Durgun, K.X., et al., Emergency department documentation of legal intervention injuries at a Washington, DC, hospital. Academic Emergency Medicine, 2024. 31(10): p. 985-993.
1355	Durieux, B.N., et al., Content Analysis of Serious Illness Conversation Documentation: Structured vs. Free-Text Information. Journal of Pain and Symptom Management, 2024. 68(4): p. 369-381.e4.
1356	Durmusoglu, S.S., et al., Barriers to firm service innovativeness in emerging economies. Journal of Services Marketing, 2018. 32(7): p. 925-944.
1357	Durugbo, C.M., O.R. Al-Jayyousi, and S.M. Almahamid, Wisdom from Arabian Creatives: Systematic Review of Innovation Management Literature for the Gulf Cooperation Council (GCC) Region. International Journal of Innovation and Technology Management, 2020. 17(6).
1358	Dust, S.B. and J.C. Ziegert, Multi-Leader Teams in Review: A Contingent-Configuration Perspective of Effectiveness. International Journal of Management Reviews, 2016. 18(4): p. 518-541.
1359	Dutta, A., et al., Early Prediction of Diabetes Using an Ensemble of Machine Learning Models. International Journal of Environmental Research and Public Health, 2022. 19(19).
1360	Dutta, M. and J. Granjal, Towards a Secure Internet of Things: A Comprehensive Study of Second Line Defense Mechanisms. IEEE Access, 2020. 8: p. 127272-127312.
1361	DuVall, S.L., et al. A tale of two databases: The DoD and VA infrastructure for clinical intelligence (DAVINCI). in Studies in Health Technology and Informatics. 2019.
1362	Dwivedi, R., et al., The incubation period of coronavirus disease (COVID-19): A tremendous public health threat—Forecasting from publicly available case data in India. Journal of Public Affairs, 2021. 21(4).
1363	Dyer, K.E., et al., Tailoring an evidence-based lifestyle intervention to meet the needs of women Veterans with prediabetes. Women and Health, 2020. 60(7): p. 748-762.
1364	Dyer, K.E., et al., Gender Differences in Veterans’ Perceptions of Harassment on Veterans Health Administration Grounds. Women's Health Issues, 2019. 29: p. S83-S93.
1365	Dyka, T., et al. Applications of 5G networks for Healthcare: best practices for European Society. in CEUR Workshop Proceedings. 2022.
1366	Dyson, T., The military as a learning organisation: establishing the fundamentals of best-practice in lessons-learned. Defence Studies, 2019. 19(2): p. 107-129.
1367	Ebrahimi, R., et al., Posttraumatic Stress Disorder Is Associated With Elevated Risk of Incident Stroke and Transient Ischemic Attack in Women Veterans. Journal of the American Heart Association, 2024. 13(5).
1368	Ebrahimi, R., et al., Pathways Linking Post-Traumatic Stress Disorder to Incident Ischemic Heart Disease in Women: Call to Action. JACC: Advances, 2024. 3(1).
1369	Ebrahimi, R., et al., Trends in Cardiovascular Disease Mortality in US Women Veterans vs Civilians. JAMA Network Open, 2023: p. E2340242.
1370	Eck, C.S., et al., Determinants of referral network size for screening colonoscopies in the Veterans Health Administration after the implementation of the MISSION Act. Health Services Research, 2024. 59(1).
1371	Eckert, C., et al., Development and Prospective Validation of a Machine Learning-Based Risk of Readmission Model in a Large Military Hospital. Applied Clinical Informatics, 2019. 10(2): p. 316-325.
1372	Eckhoff, A.M., et al., A Multidimensional Bioinformatic Platform for the Study of Human Response to Surgery. Annals of Surgery, 2022. 275(6): p. 1094-1102.
1373	Edelmann, C.M., et al., The advantages and disadvantages of different implementations of shared leadership in organizations: A qualitative study. Leadership, 2023. 19(6): p. 467-507.
1374	Edgcomb, J.B., et al., Predicting suicidal behavior and self-harm after general hospitalization of adults with serious mental illness. Journal of Psychiatric Research, 2021. 136: p. 515-521.
1375	Edinger, J.D., et al., A Collaborative paradigm for improving management of sleep disorders in primary care: A randomized clinical trial. Sleep, 2016. 39(1): p. 237-247.
1376	Edmond, S.N., et al., Project STEP: Implementing the veterans health administration's stepped care model of pain management. Pain Medicine (United States), 2018. 19: p. S30-S37.
1377	Edmonds, A.T., et al., Neighborhood Disadvantage, Patterns of Unhealthy Alcohol Use, and Differential Associations by Gender, Race/Ethnicity, and Rurality: AStudy ofVeterans Health Administration Patients. Journal of Studies on Alcohol and Drugs, 2022. 83(6): p. 867-878.
1378	Edwards, E.R., et al., Situational stress and suicide attempt behavior in Army soldiers and veterans: Insights from the Army Study to Assess Risk and Resilience in Servicemembers-Longitudinal Study. Suicide and Life-Threatening Behavior, 2023. 53(4): p. 642-654.
1379	Edwards-Stewart, A., et al., Self-Identified Problem Behaviors and Stages of Change Among Soldiers. Military Behavioral Health, 2017. 5(3): p. 203-207.
1380	Edwards-Stewart, A., et al., An analysis of personal technology use by service members and military behavioral health providers. Military Medicine, 2016. 181(7): p. 701-709.
1381	Eed, E.M., et al., Prevalence of mupirocin and chlorhexidine resistance among methicillin-resistant coagulase-negative staphylococci isolated during methicillin-resistant Staphylococcus aureus decolonization strategies. American Journal of Infection Control, 2019. 47(11): p. 1319-1323.
1382	Eertmans, F., et al., Daily Application of an Aqueous, Acidifying, Peelable Nail Polish versus Weekly Amorolfine for Topical Onychomycosis Treatment: A Prospective, Randomized, Blinded Trial. Dermatology and Therapy, 2018. 8(3): p. 463-473.
1383	Ege, D.N., M. Auflem, and M. Steinert. Lost in Transit: Implications and Insights for Making Medical Task Trainer Prototypes with an Open Source Hardware Paradigm. in Proceedings of the Design Society. 2022.
1384	Egol, K.A., et al., Assessment of Healthcare Delivery Systems in Orthopaedic Surgery: A Large Retrospective Cohort Evaluation. Journal of the American Academy of Orthopaedic Surgeons, 2022. 30(23): p. E1526-E1539.
1385	Eick-Cost, A.A., S. Ying, and N. Wells, Effectiveness of mRNA-1273, BNT162b2, and JNJ-78436735 COVID-19 Vaccines among US Military Personnel before and during the Predominance of the Delta Variant. JAMA Network Open, 2022. 5(4): p. E228071.
1386	Einav, S., et al., Surge capacity logistics: Care of the critically ill and injured during pandemics and disasters: Chest consensus statement. Chest, 2014. 146: p. e17S-e43S.
1387	Eisenberg, R.S. and W. Nicholson Price, Promoting healthcare innovation on the demand side. Journal of Law and the Biosciences, 2017. 4(1): p. 3-49.
1388	Ekmekcioglu, E.B., B. Aydintan, and M. Celebi, The effect of charismatic leadership on coordinated teamwork: a study in Turkey. Leadership and Organization Development Journal, 2018. 39(8): p. 1051-1070.
1389	El Sayed, A.I., M. Abdelaziz, and M.H.A. Azeem, Blockchain for Decentralized Emergency Management System. International Journal of Computing and Digital Systems, 2023. 14(1): p. 827-837.
1390	El Sayed, A.I., et al. A New Supervision Strategy based on Blockchain for Electronic Health Records. in 2020 12th International Conference on Electrical Engineering, ICEENG 2020. 2020.
1391	ElAteek, A., et al., Between Ambitious Strategies and Reality: The African Union Strategy on COVID-19 Vaccine. Epidemiologia, 2021. 2(4): p. 621-638.
1392	Elazhary, M. and F. Morelli. Dynamic capabilities of big data analytics and its impact on firm performance. in Proceedings of the 24th Pacific Asia Conference on Information Systems: Information Systems (IS) for the Future, PACIS 2020. 2020.
1393	Elbehiry, A., et al., Enterobacter cloacae from urinary tract infections: frequency, protein analysis, and antimicrobial resistance. AMB Express, 2024. 14(1).
1394	Elbehiry, A., et al., Using Protein Fingerprinting for Identifying and Discriminating Methicillin Resistant Staphylococcus aureus Isolates from Inpatient and Outpatient Clinics. Diagnostics, 2023. 13(17).
1395	Elbers, D.C., et al., The Veterans Affairs Precision Oncology Data Repository, a Clinical, Genomic, and Imaging Research Database. Patterns, 2020. 1(6).
1396	Elbogen, E.B., et al., Financial Status and Well-being in Recently Separated Military Veterans. Military Medicine, 2023. 188(7-8): p. E2181-E2188.
1397	Eldeeb, H.M., et al., Predictors of the functional outcome after thrombolysis in an Egyptian patients’ sample. Egyptian Journal of Neurology, Psychiatry and Neurosurgery, 2021. 57(1).
1398	Elden, N.M.K., et al., Health innovations in response to the COVID-19 pandemic: perspectives from the Eastern Mediterranean Region. Journal of Public Health (United Kingdom), 2023. 45(2): p. 470-480.
1399	Eldridge, L. and A.S. Kujath, Subspecialty Clinic Scheduling for Emergency Room Follow-ups: A Focus on Provider Satisfaction. Orthopaedic Nursing, 2023. 42(6): p. 346-353.
1400	Elebesunu, E.E., et al., COVID-19 calls for health systems strengthening in Africa: A case of Nigeria. International Journal of Health Planning and Management, 2021. 36(6): p. 2035-2043.
1401	Elfaki, N.K., et al., A Novel Deep Learning Approach for COVID-19 Case Identification: Enhanced CNN-KNN Hybrid Model with 5-Fold Cross-Validation. Pakistan Journal of Life and Social Sciences, 2024. 22(2): p. 723-748.
1402	El-Gendy, S., et al., Privacy Preservation Using Machine Learning in the Internet of Things. Mathematics, 2023. 11(16).
1403	Eliacin, J., et al., Outcomes of a peer-led navigation program, PARTNER-MH, for racially minoritized Veterans receiving mental health services: A pilot randomized controlled trial to assess feasibility and acceptability. Translational Behavioral Medicine, 2023. 13(9): p. 710-721.
1404	Éliás, A.J., et al., Probiotic supplementation during antibiotic treatment is unjustified in maintaining the gut microbiome diversity: a systematic review and meta-analysis. BMC Medicine, 2023. 21(1).
1405	Eliseev, M.S., et al., THE EFFECT OF THERAPY ON SUBCLINICAL ATHEROSCLEROSIS OF THE CAROTID ARTERIES IN PATIENTS WITH CALCIUM PYROPHOSPHATE CRYSTAL DEPOSITION DISEASE AND OSTEOARTHRITIS (PILOT STUDY). Nauchno-Prakticheskaya Revmatologiya, 2021. 59(6): p. 708-714.
1406	El-Jardali, F., R. Fadlallah, and N. Daher, Multi-sectoral collaborations in selected countries of the Eastern Mediterranean region: assessment, enablers and missed opportunities from the COVID-19 pandemic response. Health Research Policy and Systems, 2024. 22(1).
1407	Elkefi, S. and O. Asan. Exploring doctors' satisfaction with electronic health records and their features: A nationwide survey study. in ISSE 2022 - 2022 8th IEEE International Symposium on Systems Engineering, Conference Proceedings. 2022.
1408	Elkhyat, A.H., et al., Prevalence of vanA Gene among Methicillin Resistant S. aureus Strains Isolated from Burn Wound Infections in Menoufia University Hospitals. Egyptian Journal of Medical Microbiology (Egypt), 2020. 29(3): p. 97-104.
1409	Ellard, H., et al., Written communication of whole genome sequencing results in the NHS Genomic Medicine Service: a multi-centre service evaluation. European Journal of Human Genetics, 2024.
1410	Ellis, R.L., et al., Prevalence of alcohol use disorders documented in electronic health records in primary care across intersections of race or ethnicity, sex, and socioeconomic status. Addiction Science and Clinical Practice, 2024. 19(1).
1411	Ellsworth, M.A., et al., An appraisal of published usability evaluations of electronic health records via systematic review. Journal of the American Medical Informatics Association, 2017. 24(1): p. 218-226.
1412	Eloev, M.S., et al., [The experience of medical information system implementation into multi-field outpatient facility]. Voenno-medit͡sinskiĭ zhurnal, 2014. 335(9): p. 4-13.
1413	Elrod, M.G., et al., Prevalence of diagnosed sleep disorders and related diagnostic and surgical procedures in children with autism spectrum disorders. Journal of Developmental and Behavioral Pediatrics, 2016. 37(5): p. 377-384.
1414	Elsafi, S.H., et al., The Trend of Antibiotic Consumption After the COVID-19 Pandemic: Approach to Future Outbreaks. Infection and Drug Resistance, 2024. 17: p. 2227-2236.
1415	Elsayed, N.A., et al., 16. Diabetes Care in the Hospital: Standards of Care in Diabetes—2023. Diabetes Care, 2023. 46: p. S267-S278.
1416	El-Shazly, S., et al., Molecular epidemiology and characterization of multiple drug-resistant (MDR) clinical isolates of Acinetobacter baumannii. International Journal of Infectious Diseases, 2015. 41: p. 42-49.
1417	El-Solh, A.A., Y. Lawson, and P. Attai, Cardiovascular events in insomnia patients with post-traumatic stress disorder. Sleep Medicine, 2022. 100: p. 24-30.
1418	El-Toukhy, S., et al., Study of Postacute Sequelae of COVID-19 Using Digital Wearables: Protocol for a Prospective Longitudinal Observational Study. JMIR Research Protocols, 2024. 13.
1419	Elwy, A.R., et al., Addressing social disconnection among frequent users of community hospital emergency departments: A statewide implementation evaluation. Patient Experience Journal, 2020. 7(3): p. 189-199.
1420	El-Zoghby, S.M., et al., Impact of workplace violence on anxiety and sleep disturbances among Egyptian medical residents: a cross-sectional study. Human Resources for Health, 2022. 20(1).
1421	Emam, H.E., R.M. Abdelhameed, and H.B. Ahmed, Multi-finished protective viscose textile via infrared assisted one-pot incorporation of Ce-organic framework. Cellulose, 2024. 31(11): p. 7015-7030.
1422	Emam, H.E., et al., Potential military cotton textiles composed of carbon quantum dots clustered from 4–(2,4–dichlorophenyl)–6–oxo–2–thioxohexahydropyrimidine–5–carbonitrile. Cellulose, 2021. 28(15): p. 9991-10011.
1423	Emilda, J.K.V., et al., Comparison of Community - associated methicillin resistant staphylococcus aureus (CA-MRSA) and healthcare - associated MRSA (HA-MRSA) infections in Mangalore, South India. Research Journal of Pharmaceutical, Biological and Chemical Sciences, 2016. 7(4): p. 2008-2013.
1424	Emirza, S. and G. Yılmaz Kozcu, Protecting healthcare workers' mental health against COVID-19-related stress: The effects of stress mindset and psychological resilience. Nursing and Health Sciences, 2023. 25(2): p. 216-230.
1425	Emmanuel, G., et al., Machine learning in drug supply chain management during disease outbreaks: a systematic review. International Journal of Electrical and Computer Engineering, 2023. 13(5): p. 5517-5533.
1426	Endsley, M.R. and D.G. Jones, Situation Awareness Oriented Design: Review and Future Directions. International Journal of Human-Computer Interaction, 2024. 40(7): p. 1487-1504.
1427	Englum, B.R., et al., Growing Deficit in New Cancer Diagnoses 2 Years Into the COVID-19 Pandemic: A National Multicenter Study. Annals of Surgical Oncology, 2023. 30(13): p. 8509-8518.
1428	Enweronu-Laryea, C.C., et al., Retrospective review of neonatal morbidity and mortality at public referral hospitals in Greater Accra Region of Ghana:2013-2014. Journal of Neonatal-Perinatal Medicine, 2020. 13(1): p. 105-113.
1429	Enzinger, A.C., et al., Racial and Ethnic Disparities in Opioid Access and Urine Drug Screening Among Older Patients With Poor-Prognosis Cancer Near the End of Life. Journal of Clinical Oncology, 2023. 41(14): p. 2511-2522.
1430	Eom, M.T., S. Kahai, and A. Yayla, The Effect of Ambidextrous CIO Leadership on Strategic Alignment Through Knowledge Integration Mechanisms. Data Base for Advances in Information Systems, 2024. 55(4): p. 12-52.
1431	Epelboin, L., et al., Q Fever as a Cause of Community-Acquired Pneumonia in French Guiana. American Journal of Tropical Medicine and Hygiene, 2022. 107(2): p. 407-415.
1432	Erdogan, A., et al., Development and validation of clinical performance assessment in simulated medical emergencies: An observational study. BMC Emergency Medicine, 2016. 16(1).
1433	Erem, A.S., et al., Serratia liver abscess infection and cardiomyopathy in a patient with diabetes mellitus: A case report and review of the literature. American Journal of Case Reports, 2019. 20: p. 1343-1349.
1434	Eriksson, E. and T. Andersson, The ‘service turn’ in a new public management context: a street-level bureaucrat perspective. Public Management Review, 2024. 26(7): p. 2014-2038.
1435	Ershova, K., et al., Implementing an infection control and prevention program decreases the incidence of healthcare-associated infections and antibiotic resistance in a Russian neuro-ICU. Antimicrobial Resistance and Infection Control, 2018. 7(1).
1436	Eryılmaz, İ., D. Dirik, and T. Öney, A phenomenological study on psychological resilience of aircraft rescue and fire fighting professionals. Current Psychology, 2024. 43(23): p. 20286-20308.
1437	Escobar, I.E., et al., Repurposing Kinase Inhibitor Bay 11-7085 to Combat Staphylococcus aureus and Candida albicans Biofilms. Frontiers in Pharmacology, 2021. 12.
1438	Eshel, Y., et al., Morale and perceived threats as predictors of psychological coping with distress in pandemic and armed conflict times. International Journal of Environmental Research and Public Health, 2021. 18(16).
1439	Eskandari, M., et al., Evaluation of factors that influenced the length of hospital stay using data mining techniques. BMC Medical Informatics and Decision Making, 2022. 22(1).
1440	Eslami, J., et al., Can the accuracy of home blood glucose monitors be affected by the received signal strength of 900 MHz GSM mobile phones? Journal of Biomedical Physics and Engineering, 2015. 5(4): p. 191-198.
1441	Eslami Jahromi, M., H. Ayatollahi, and A. Ebrazeh, Covid-19 hotlines, helplines and call centers: a systematic review of characteristics, challenges and lessons learned. BMC Public Health, 2024. 24(1).
1442	Eslamian, J., A.A. Akbarpoor, and S.A. Hoseini, Quality of work life and its association with workplace violence of the nurses in emergency departments. Iranian Journal of Nursing and Midwifery Research, 2015. 20(1): p. 56-62.
1443	Esmaeel, J.R., et al., Phylogenetic analysis of zoonotic Acinetobacter spp. isolated from Geoffroy's bat (Myotis emarginatus), Northern Iraq. Veterinary Integrative Sciences, 2023. 21(3): p. 843-851.
1444	Esmaeili, A., et al., Cannabis use disorder contributes to cognitive dysfunction in Veterans with traumatic brain injury. Frontiers in Neurology, 2024. 15.
1445	Esmaeili, A., et al., The economic impact of cannabis use disorder and dementia diagnosis in veterans diagnosed with traumatic brain injury. Frontiers in Neurology, 2023. 14.
1446	Esmaeili, H.K., J. Mohammad, and I. Soltani, The relationship between job crafting and job performance: Empirical evidence from the automobile industry. International Journal of Business Innovation and Research, 2019. 19(1): p. 109-124.
1447	Espinoza Aguilera, N. and C. Luengo Martínez, Socio-labor, health, and organizational factors as predictors of perceived high mental load in healthcare personnel during the COVID-19 pandemic. Anales del Sistema Sanitario de Navarra, 2022. 45(3).
1448	Esteves, G.G.L., et al., Uma Revisão sobre Instrumentos de Avaliação do Burnout na Segurança Pública. Psico-USF, 2023. 28(2): p. 281-294.
1449	Estrada-Galiñanes, V. and K. Wac, Collecting, exploring and sharing personal data: Why, how and where. Data Science, 2020. 3(2): p. 79-106.
1450	Etingen, B., et al., Supporting the implementation of connected care technologies in the Veterans Health Administration: Cross-sectional survey findings from the Veterans Engagement with Technology Collaborative (VET-C) cohort. Journal of Participatory Medicine, 2020. 12(3).
1451	Etingen, B., et al., How Do Patients with Mental Health Diagnoses Use Online Patient Portals? An Observational Analysis from the Veterans Health Administration. Administration and Policy in Mental Health and Mental Health Services Research, 2019. 46(5): p. 596-608.
1452	Evans, E.A., et al., Gender Differences in Use of Complementary and Integrative Health by U.S. Military Veterans with Chronic Musculoskeletal Pain. Women's Health Issues, 2018. 28(5): p. 379-386.
1453	Evans, E.A., et al., Differences by Veteran/civilian status and gender in associations between childhood adversity and alcohol and drug use disorders. Social Psychiatry and Psychiatric Epidemiology, 2018. 53(4): p. 421-435.
1454	Evans, H., et al. Understanding the Care Ecologies of Veterans with PTSD. in Conference on Human Factors in Computing Systems - Proceedings. 2020.
1455	Evans, H.I., et al., Using Sensor-Captured Patient-Generated Data to Support Clinical Decision-making in PTSD Therapy. Proceedings of the ACM on Human-Computer Interaction, 2024. 8(CSCW1).
1456	Evans, J.M., et al., Culture and cognition in health systems change. Journal of Health Organization and Management, 2015. 29(7): p. 874-892.
1457	Evans, M.O., et al., Tea and Recurrent Clostridium difficile Infection. Gastroenterology Research and Practice, 2016. 2016.
1458	Evertz, R., et al., Cardiovascular magnetic resonance imaging patterns of acute COVID-19 mRNA vaccine-associated myocarditis in young male patients: A first single-center experience. Frontiers in Cardiovascular Medicine, 2022. 9.
1459	Evgenievna, K.T. and S.O. Viktorovich, Combat and military-professional stress: the influence of emotions and emotional states on the choice of coping strategies. Insight, 2022(8): p. 71-86.
1460	Ewell Foster, C., et al., Collaborative Safety Planning with Youth during a Suicide-Related Emergency: Developmental and Family Considerations. Evidence-Based Practice in Child and Adolescent Mental Health, 2024.
1461	Ewig, S., et al., Management of Adult Community-acquired Pneumonia and Prevention - Update 2016. Pneumologie, 2016. 70(3): p. 151-200.
1462	Faheem, M.A., S. Ahmad, and H. Tayyab, Prosocial behavior and work reattachment in healthcare: the mediating and moderating influence of mindfulness and awe. Evidence-based HRM, 2024.
1463	Faisal, H.P. and M. Nakayama, Implementation of the World Health Organization Minimum Dataset for Emergency Medical Teams to Create Disaster Profiles for the Indonesian SATUSEHAT Platform Using Fast Healthcare Interoperability Resources: Development and Validation Study. JMIR Medical Informatics, 2024. 12.
1464	Falahan, S.N., et al., Impact of virtual problem-based learning of cardiopulmonary resuscitation on fourth-year nursing students’ satisfaction and performance: a quasi-experimental study. BMC Medical Education, 2024. 24(1).
1465	Falasinnu, T., et al., The Problem of Pain in Rheumatology: Variations in Case Definitions Derived From Chronic Pain Phenotyping Algorithms Using Electronic Health Records. Journal of Rheumatology, 2024. 51(3): p. 297-304.
1466	Falco, A., et al., Is Smart Working Beneficial for Workers’ Wellbeing? A Longitudinal Investigation of Smart Working, Workload, and Hair Cortisol/Dehydroepiandrosterone Sulfate during the COVID-19 Pandemic. International Journal of Environmental Research and Public Health, 2023. 20(13).
1467	Falefi, R., et al., Military Health and Social Determinants of Health: A Scoping-Systematic Review. Social Medicine, 2023. 16(2): p. 65-75.
1468	Fallah, A., et al., Frequency of bap and cpaA virulence genes in drug resistant clinical isolates of acinetobacter baumannii and their role in biofilm formation. Iranian Journal of Basic Medical Sciences, 2017. 20(8): p. 849-855.
1469	Fallon, C.K., et al. Common ground and autonomy: Two critical dimensions of a machine teammate. in Advances in Intelligent Systems and Computing. 2020.
1470	Fan, C.A., et al., Recruiting Sexual and Gender Minority Veterans for Health Disparities Research: Recruitment Protocol of a Web-Based Prospective Cohort Study. JMIR Research Protocols, 2023. 12.
1471	Fan, T., et al., A new deep convolutional neural network incorporating attentional mechanisms for ECG emotion recognition. Computers in Biology and Medicine, 2023. 159.
1472	Fang, B., et al., Genetic characterization of human adenoviruses in patients using metagenomic next-generation sequencing in Hubei, China, from 2018 to 2019. Frontiers in Microbiology, 2023. 14.
1473	Fang, J. Advancing Healthcare: Intelligent Monitoring Systems for Enhanced Patient Care. in ACM International Conference Proceeding Series. 2024.
1474	Fang, L., et al., Development and validation of a competency evaluation index system for nurse endoscopists with different stages performing endoscopy nursing in China: A modified Delphi study. Nurse Education Today, 2025. 144.
1475	Fang, X., et al., Assessment of Construction Workers’ Spontaneous Mental Fatigue Based on Non-Invasive and Multimodal In-Ear EEG Sensors. Buildings, 2024. 14(9).
1476	Fang, Y., Visualizing the structure and the evolving of digital medicine: a scientometrics review. Scientometrics, 2015. 105(1): p. 5-21.
1477	Fang, Z., et al., Thermal responses of workers during summer: An outdoor investigation of construction sites in South China. Sustainable Cities and Society, 2021. 66.
1478	Fani, L., et al., Circulatory markers of immunity and carotid atherosclerotic plaque. Atherosclerosis, 2021. 325: p. 69-74.
1479	Farah, S.M., et al., Trends in antimicrobial susceptibility patterns in King Fahad Medical City, Riyadh, Saudi Arabia. Saudi Medical Journal, 2019. 40(3): p. 252-259.
1480	Farajollahi, B., A. Sheikhtaheri, and M. Ahmadi, Barriers and facilitators for the implementation of electronic dental record systems: Perspectives from a developing country. International Journal of Medical Informatics, 2024. 192.
1481	Farhat, G., et al., Antimicrobial Potential of Pomegranate and Lemon Extracts Alone or in Combination with Antibiotics against Pathogens. International Journal of Molecular Sciences, 2024. 25(13).
1482	Farnese, M.L., et al., Managing knowledge in organizations: A nonaka’s SECI model operationalization. Frontiers in Psychology, 2019. 10.
1483	Farrell, N.M., et al., Operationalizing influenza vaccination in an urban safety-net emergency department. American Journal of Emergency Medicine, 2022. 52: p. 179-183.
1484	Farrow, J.M., G. Wells, and E.C. Pesci, Desiccation tolerance in Acinetobacter baumannii is mediated by the two-component response regulator BfmR. PLoS ONE, 2018. 13(10).
1485	Faruki, A.A., R.D. Zane, and J.L. Wiler, The Role of Academic Health Systems in Leading the “Third Wave” of Digital Health Innovation. JMIR Medical Education, 2022. 8(4).
1486	Fatima, A., et al., Retrospective Surveillance of Antimicrobial Susceptibility Pattern of Acinetobacter Species at Tertiary Care Hospital In Karachi, Pakistan. Latin American Journal of Pharmacy, 2022. 41(1): p. 224-229.
1487	Fauzi, M.A. and N. Paiman, A critical review of knowledge sharing in various industries and organizations. International Journal of Scientific and Technology Research, 2019. 8(12): p. 2218-2226.
1488	Fayez, A.A., et al. Design and Implementation of New Collision Resistant Fast Hash Function Family for IoT Healthcare Blockchain Ledger. in 2022 International Conference on Innovation and Intelligence for Informatics, Computing, and Technologies, 3ICT 2022. 2022.
1489	Fazel, S., et al., The prediction of suicide in severe mental illness: development and validation of a clinical prediction rule (OxMIS). Translational Psychiatry, 2019. 9(1).
1490	Febriani, D.M. and G.B. Yancey, The effect of integration approaches and human resources initiatives on changes in organizational culture and employee attitudes during a merger. Psychologist-Manager Journal, 2019. 22(2): p. 108-131.
1491	Feehan, M., et al., Artificial intelligence, heuristic biases, and the optimization of health outcomes: Cautionary optimism. Journal of Clinical Medicine, 2021. 10(22).
1492	Fein-Schaffer, D., et al., Premorbid traumatic stress and veteran responses to the COVID-19 pandemic. Journal of Traumatic Stress, 2022. 35(2): p. 559-569.
1493	Feitosa, J., et al., Performing in diverse settings: A diversity, equity, and inclusion approach to culture. International Journal of Cross Cultural Management, 2022. 22(3): p. 433-457.
1494	Fekrirad, Z., N. Kashef, and E. Arefian, Photodynamic inactivation diminishes quorum sensing-mediated virulence factor production and biofilm formation of Serratia marcescens. World Journal of Microbiology and Biotechnology, 2019. 35(12).
1495	Felder, M., et al., From ‘if only’ to ‘what if’: An ethnographic study into design thinking and organizational change. Design Studies, 2023. 86.
1496	Feldman, D.E., L.C. Carlesso, and R.L. Nahin, Management of Patients with a Musculoskeletal Pain Condition that is Likely Chronic: Results from a National Cross Sectional Survey. Journal of Pain, 2020. 21(7-8): p. 869-880.
1497	Feng, C.C., et al., Hypoxia suppresses myocardial survival pathway through HIF-1α-IGFBP-3-dependent signaling and enhances cardiomyocyte autophagic and apoptotic effects mainly via FoxO3a-induced BNIP3 expression. Growth Factors, 2016. 34(3-4): p. 73-86.
1498	Feng, H., et al., Comparison of dermatologist density between urban and rural counties in the United States. JAMA Dermatology, 2018. 154(11): p. 1265-1271.
1499	Feng, L., et al., Diagnostic value of myocardial stress detection based on feature tracking MRI in patients with acute myocardial infarction. Journal of Thoracic Disease, 2022. 14(9): p. 3454-3461.
1500	Feng, W., et al. Understanding risk factors and microbial trends implicated in the development of Whipple-related surgical-site infections. in Antimicrobial Stewardship and Healthcare Epidemiology. 2023.
1501	Fennelly, O., et al., Key interoperability Factors for patient portals and Electronic health Records: A scoping review. International Journal of Medical Informatics, 2024. 183.
1502	Fenwick, K.M., et al., Challenges to Addressing Patient-Perpetrated Sexual Harassment in Veterans Affairs Healthcare Settings. Journal of General Internal Medicine, 2021. 36(8): p. 2332-2338.
1503	Fenwick, K.M., et al., Staff and Patient Perspectives on Bystander Intervention Training to Address Patient-Initiated Sexual Harassment in Veterans Affairs Healthcare Settings. Women's Health Issues, 2021. 31(6): p. 576-585.
1504	Ferguson, J.M., et al., Differences in COVID-19 Testing and Test Positivity Among Veterans, United States, 2020. Public Health Reports, 2021. 136(4): p. 483-492.
1505	Ferguson, J.M., et al., Geographic and temporal variation in racial and ethnic disparities in SARS-CoV-2 positivity between February 2020 and August 2021 in the United States. Scientific Reports, 2022. 12(1).
1506	Ferguson, S., G. Van De Zande, and A. Olechowski. No Risk, No Reward: Towards An Automated Measure of Psychological Safety from Online Communication. in Conference on Human Factors in Computing Systems - Proceedings. 2024.
1507	Fernandes, E.G., et al., Cost-effectiveness analysis of universal adult immunization with tetanus-diphtheria-acellular pertussis vaccine (Tdap) versus current practice in Brazil. Vaccine, 2020. 38(1): p. 46-53.
1508	Fernández Castillo, G., M. Khalid, and E. Salas, Beyond communication: an update on transforming healthcare teams. Frontiers in Medicine, 2024. 11.
1509	Fernandez, W.G., et al., Applying a Model of Teamwork Processes to Emergency Medical Services. Western Journal of Emergency Medicine, 2020. 21(6): p. 264-271.
1510	Fernando, M., C. Fidge, and T. Sahama. Design Guidelines for Effective Occupation-Based Personal Health Records. in ACM International Conference Proceeding Series. 2020.
1511	Ferrandino, J., The Enemy of Teaching Evidence-Based Policy: The Powell-Bush Doctrine of Public Affairs. Journal of Public Affairs Education, 2014. 20(1): p. 73-89.
1512	Ferreira, G., et al., SARS-CoV-2, Zika viruses and mycoplasma: Structure, pathogenesis and some treatment options in these emerging viral and bacterial infectious diseases. Biochimica et Biophysica Acta - Molecular Basis of Disease, 2021. 1867(12).
1513	Ferrell, J.K., et al., Perioperative pain management and opioid-reduction in head and neck endocrine surgery: An American Head and Neck Society Endocrine Surgery Section consensus statement. Head and Neck, 2021. 43(8): p. 2281-2294.
1514	Ferry, N., Where is the patriarchy?: A review and research agenda for the concept of patriarchy in management and organization studies. Gender, Work and Organization, 2024.
1515	Ficik, J., et al., Carbapenem-Resistant Klebsiella pneumoniae in COVID-19 Era—Challenges and Solutions. Antibiotics, 2023. 12(8).
1516	Fidopiastis, C.M., et al. A Step Toward Identifying Sources of Medical Errors: Modeling Standards of Care Deviations for Different Disease States. in Military Medicine. 2018.
1517	Figgs, L.W., Emergency department asthma diagnosis risk associated with the 2012 heat wave and drought in Douglas County NE, USA. Heart and Lung, 2019. 48(3): p. 250-257.
1518	Figgs, L.W., Elevated chronic bronchitis diagnosis risk among women in a local emergency department patient population associated with the 2012 heatwave and drought in Douglas county, NE USA. Heart and Lung, 2020. 49(6): p. 934-939.
1519	Fiks, A.G., et al., Comparative effectiveness research through a collaborative electronic reporting consortium. Pediatrics, 2015. 136(1): p. e215-e224.
1520	Fila-Fila, G.P.U., et al., Quality Control of Microscopic Diagnosis of Malaria in Healthcare Facilities and Submicroscopic Infections in Mossendjo, the Department of Niari, the Republic of the Congo. Pathogens, 2024. 13(8).
1521	Filby, B.W., P.J. Weldrick, and V.N. Paunov, Overcoming Beta-Lactamase-Based Antimicrobial Resistance by Nanocarrier-Loaded Clavulanic Acid and Antibiotic Cotreatments. ACS Applied Bio Materials, 2022. 5(8): p. 3826-3840.
1522	Filho, R.S.S., A.K. Carroll, and J.D. Brooks. A distributed simulator platform for rapid industrial user experience prototyping. in Proceedings - Winter Simulation Conference. 2017.
1523	Filigheddu, M.T., et al., Using staged tree models for health data: Investigating invasive fungal infections by aspergillus and other filamentous fungi. Computational and Structural Biotechnology Journal, 2024. 24: p. 12-22.
1524	Filimonovic, J., et al., Trends and patterns of antibiotics use in Serbia from 2006 to 2021: Pre-COVID-19 period versus COVID-19 pandemic. American Journal of Infection Control, 2024. 52(3): p. 293-304.
1525	Filipova, A.A., Health information exchange capabilities in skilled nursing facilities. CIN - Computers Informatics Nursing, 2015. 33(8): p. 346-358.
1526	Fillmore, N.R., et al., Prevalence and Outcome of COVID-19 Infection in Cancer Patients: A National Veterans Affairs Study. Journal of the National Cancer Institute, 2021. 113(6): p. 691-698.
1527	Fink, D.S., et al., Comparing mental and physical health of U.S. veterans by VA healthcare use: implications for generalizability of research in the VA electronic health records. BMC Health Services Research, 2022. 22(1).
1528	Finley, E.P., et al., Implementing prescription drug monitoring and other clinical decision support for opioid risk mitigation in a military health care setting: a qualitative feasibility study. Journal of the American Medical Informatics Association, 2018. 25(5): p. 515-522.
1529	Fiorin, L., et al. BACCO: A Tool for Holistic Wellness Monitoring. in 2024 IEEE International Workshop on Sport Technology and Research, STAR 2024 - Proceedings. 2024.
1530	Firouzi, F., J. Akhtari, and M. Nasrolahei, Prevalence of MRSA and VRSA strains of staphylococcus aureus in healthcare staff and inpatients. Journal of Mazandaran University of Medical Sciences, 2016. 26(142): p. 96-107.
1531	Fischer, C. and K.S. Weißmüller, What Determines Civil Servants’ Error Response? Evidence From a Conjoint Experiment. American Review of Public Administration, 2024.
1532	Fischer, T. and M. Jobst, Capturing the spatial relatedness of long-distance caregiving: A mixed-methods approach. International Journal of Environmental Research and Public Health, 2020. 17(17): p. 1-23.
1533	Fisher, A.D., et al., An Analysis and Comparison of Prehospital Trauma Care Provided by Medical Officers and Medics on the Battlefield. Journal of Special Operations Medicine, 2020. 20(4): p. 53-59.
1534	Fisher, M.P. and M.K. Hamer, Qualitative Methods in Health Policy and Systems Research: A Framework for Study Planning. Qualitative Health Research, 2020. 30(12): p. 1899-1912.
1535	Fisk, R.P., et al., Healing the Digital Divide With Digital Inclusion: Enabling Human Capabilities. Journal of Service Research, 2023. 26(4): p. 542-559.
1536	Fitzgerald, C., et al., Multicenter evaluation of clinical diagnostic methods for detection and isolation of campylobacter spp. from stool. Journal of Clinical Microbiology, 2016. 54(5): p. 1209-1215.
1537	Fix, G.M., et al., The temporal nature of social context: Insights from the daily lives of patients with HIV. PLoS ONE, 2021. 16(2 Febuary).
1538	Flacco, M.E., et al., Costs of irritable bowel syndrome in European countries with universal healthcare coverage: A meta-analysis. European Review for Medical and Pharmacological Sciences, 2019. 23(7): p. 2986-3000.
1539	Flathmann, C., et al. Modeling and Guiding the Creation of Ethical Human-AI Teams. in AIES 2021 - Proceedings of the 2021 AAAI/ACM Conference on AI, Ethics, and Society. 2021.
1540	Flegr, J., Predictors of Toxoplasma gondii infection in Czech and Slovak populations: The possible role of cat-related injuries and risky sexual behavior in the parasite transmission. Epidemiology and Infection, 2017. 145(7): p. 1351-1362.
1541	Fleischhacker, S.E., et al., Strengthening national nutrition research: Rationale and options for a new coordinated federal research effort and authority. American Journal of Clinical Nutrition, 2020. 112(3): p. 721-769.
1542	Fletcher, E., et al., Workload and workflow implications associated with the use of electronic clinical decision support tools used by health professionals in general practice: a scoping review. BMC Primary Care, 2023. 24(1).
1543	Fletcher, O.V., et al., Prevalence of social and economic stressors among transgender veterans with alcohol and other drug use disorders. SSM - Population Health, 2022. 19.
1544	Fleuren, B.P.I., et al., Troubles on troubled minds: an intensive longitudinal diary study on the role of burnout in the resilience process following acute stressor exposure. European Journal of Work and Organizational Psychology, 2023. 32(3): p. 373-388.
1545	Fleuren, B.P.I., et al., We’re not gonna fall: Depressive complaints, personal resilience, team social climate, and worries about infections among hospital workers during a pandemic. International Journal of Environmental Research and Public Health, 2021. 18(9).
1546	Flokou, A., V. Aletras, and D. Niakas, Awindow-DEA based efficiency evaluation of the public hospital sector in Greece during the 5-year economic crisis. PLoS ONE, 2017. 12(5).
1547	Flores, L., et al. Medical Text Simplification: Optimizing for Readability with Unlikelihood Training and Reranked Beam Search Decoding. in Findings of the Association for Computational Linguistics: EMNLP 2023. 2023.
1548	Flores-Robles, G. and A.P. Gantman, Notions of Care Labor Are Antithetical to Profitable Labor. Psychology of Women Quarterly, 2024. 48(4): p. 475-490.
1549	Floyd, J.A., A descriptive study of effect-size reporting in research reviews. Journal of Advanced Nursing, 2017. 73(6): p. 1467-1481.
1550	Flynn, M.L., D.C. Verhoeven, and M.L. Shuffler, Temporal dynamics in multiteam systems: An integrative perspective for future research and practice. Research on Managing Groups and Teams, 2017. 18: p. 287-322.
1551	Főldes, A., et al., Characterization of Carbapenemase-Producing Klebsiella pneumoniae Isolates from Two Romanian Hospitals Co-Presenting Resistance and Heteroresistance to Colistin. Antibiotics, 2022. 11(9).
1552	Foli, K.J., et al., Nurses' psychological trauma: “They leave me lying awake at night”. Archives of Psychiatric Nursing, 2020. 34(3): p. 86-95.
1553	Follette, C.J., et al., Finding Value in Emergency General Surgery. Current Surgery Reports, 2024. 12(8): p. 245-251.
1554	Forbes, W.L., et al., Identifying Risk Factors for Cardiovascular Events Among Active-Duty Service Members and Veterans Prescribed Nonsteroidal Anti-Inflammatory Drugs (NSAIDs). Journal of Pain Research, 2024. 17: p. 1133-1144.
1555	Ford, L., R. Chinta, and A. Fiedler, Patient demographics as determinants of where they go for hospitalization, what inpatient care they get, and what they are charged: A national study. Health Marketing Quarterly, 2022. 39(4): p. 315-336.
1556	Ford, M.B., et al., Clinical Characteristics and Resistance Patterns of Pseudomonas aeruginosa Isolated From Combat Casualties. Military Medicine, 2022. 187(3-4): p. 426-434.
1557	Först, G., et al., Clinimetric properties and suitability of selected quality indicators for assessing antibiotic use in hospitalized adults: A multicentre point prevalence study in 24 hospitals in Germany. Journal of Antimicrobial Chemotherapy, 2019. 74(12): p. 3596-3602.
1558	Forster, R., et al., A lifecycle analysis of complex public procurement: an agency-institutional theory perspective. International Journal of Operations and Production Management, 2024.
1559	Forsyth, A.W., et al., Machine Learning Methods to Extract Documentation of Breast Cancer Symptoms From Electronic Health Records. Journal of Pain and Symptom Management, 2018. 55(6): p. 1492-1499.
1560	Fortis, S., et al., A health system-based critical care program with a novel tele-ICU: Implementation, cost, and structure details. Journal of the American College of Surgeons, 2014. 219(4): p. 676-683.
1561	Fortney, J.C., et al., Sequenced treatment effectiveness for posttraumatic stress (STEPS) trial: A protocol for a pragmatic comparative effectiveness trial with baseline results. Contemporary Clinical Trials, 2024. 144.
1562	Fossey, R., et al., Ethical considerations related to return of results from genomic medicine projects: The eMERGE network (phase III) experience. Journal of Personalized Medicine, 2018. 8(1).
1563	Fosso Wamba, S., M.M. Queiroz, and L. Hamzi, A bibliometric and multi-disciplinary quasi-systematic analysis of social robots: Past, future, and insights of human-robot interaction. Technological Forecasting and Social Change, 2023. 197.
1564	Fragoso, P., M.J. Chambel, and F. Castanheira, The high-performance work system and commitment of the Portuguese Navy personnel. Military Psychology, 2019. 31(3): p. 251-266.
1565	Fragoso, P., M.J. Chambel, and F. Castanheira, High-performance work systems (HPWS) and individual performance: The mediating role of commitment. Military Psychology, 2022. 34(4): p. 469-483.
1566	França, J.M.S., A.A. da Costa Junior, and M.S. Soares, Architecture-Driven Development of an Electronic Health Record Considering the SOAQM Quality Model. SN Computer Science, 2020. 1(3).
1567	Francés-Cuesta, C., et al., Is there a widespread clone of Serratia marcescens producing outbreaks worldwide? Journal of Hospital Infection, 2021. 108: p. 7-14.
1568	Franck, L.S., et al., The Little Schmidy Pediatric Hospital Fall Risk Assessment Index: A diagnostic accuracy study. International Journal of Nursing Studies, 2017. 68: p. 51-59.
1569	Franco, Z., et al., Impact of veteran-led peer mentorship on posttraumatic stress disorder. Journal of Traumatic Stress, 2024. 37(4): p. 617-630.
1570	Fraser, J.J., et al., Sex and occupation are salient factors associated with lateral ankle sprain risk in military tactical athletes. Journal of Science and Medicine in Sport, 2021. 24(7): p. 677-682.
1571	Freedman-Weiss, M.R., et al., An Evidence-Based Guideline Supporting Restricted Opioid Prescription after Pediatric Appendectomy. Journal of Pediatric Surgery, 2020. 55(1): p. 106-111.
1572	Freeman, A., J. Nam-Speers, and U. Tokac, A quantitative meta-analysis of organizational ownership and technical efficiency: non-linear influence by facility types and time for nonprofit and for-profit healthcare providers. International Review of Public Administration, 2020. 25(2): p. 106-128.
1573	Freeman, D.S., et al., Financing the Primary Care Behavioral Health Model. Journal of Clinical Psychology in Medical Settings, 2018. 25(2): p. 197-209.
1574	Frehn, J.L., et al., Care Redesign to Support Telemedicine Implementation During the COVID-19 Pandemic: Federally Qualified Health Center Personnel Experiences. Journal of the American Board of Family Medicine, 2023. 36(5): p. 712-722.
1575	French, D.D., et al., Short-term medical costs of a VHA health information exchange: A CHEERS-compliant article. Medicine (United States), 2016. 95(2).
1576	Freschi, L., et al., Clinical utilization of genomics data produced by the international Pseudomonas aeruginosa consortium. Frontiers in Microbiology, 2015. 6(SEP).
1577	Frey, E., et al., What We (Do Not) Know About Punishment Across Organizational Boundaries. Journal of Management, 2023. 49(1): p. 196-236.
1578	Friborg, M.K., et al., Workplace sexual harassment and depressive symptoms: A cross-sectional multilevel analysis comparing harassment from clients or customers to harassment from other employees amongst 7603 Danish employees from 1041 organizations. BMC Public Health, 2017. 17(1).
1579	Frichi, Y., F. Jawab, and S. Boutahari, Modeling the impact of hospital logistics on quality of care and patient satisfaction: Results of a survey in three public healthcare facilities in Fez-Morocco. Journal of Industrial Engineering and Management, 2020. 13(2): p. 296-320.
1580	Fridman, J., et al., Applying the theory of constructed emotion to police decision making. Frontiers in Psychology, 2019. 10(SEP).
1581	Friedl, K.E., Military applications of soldier physiological monitoring. Journal of Science and Medicine in Sport, 2018. 21(11): p. 1147-1153.
1582	Friedman, B., DISAGGREGATING THE POLICING FUNCTION. University of Pennsylvania Law Review, 2021. 169(4): p. 925-999.
1583	Friedman, H., et al., Identifying Veterans with a Higher Risk of Social Needs Using Cluster Analysis. Journal of General Internal Medicine, 2024.
1584	Friedmann, D.R., et al., Prevalence and Characteristics of Veterans with Severe Hearing Loss: A Descriptive Study. Trends in Hearing, 2024. 28.
1585	Friesner, D., et al., Assessing Similarity in Production from Organizational and Department-Level Financial Accounting Statements. Hospital Topics, 2024.
1586	Fritz, J.M., et al., Telehealth delivery of physical therapist-led interventions for persons with chronic low back pain in underserved communities: lessons from pragmatic clinical trials. Frontiers in Pain Research, 2024. 5.
1587	Frost, A.C., et al., Usability and acceptability of a cognitive training intervention (SMART) for people with multiple sclerosis (MS): A prefeasibility formative evaluation. NIHR Open Research, 2022. 2.
1588	Frost, M.C., et al. Disparities in Documented Drug Use Disorders Between Transgender and Cisgender U.S. Veterans Health Administration Patients. in Journal of Addiction Medicine. 2021.
1589	Frost, M.C., et al., Comparison of Treatment Receipt and Hospitalization among Patients with Stimulant Use Disorder and/or Opioid Use Disorder in the Veterans Health Administration. Journal of Addiction Medicine, 2024. 18(5): p. 561-566.
1590	Frost, M.C., et al., Association between clinically recognized suicidality and subsequent initiation or continuation of medications for opioid use disorder. Drug and Alcohol Dependence, 2022. 237.
1591	Frost, M.C., et al., Use of and Retention on Video, Telephone, and In-Person Buprenorphine Treatment for Opioid Use Disorder during the COVID-19 Pandemic. JAMA Network Open, 2022. 5(10): p. E2236298.
1592	Fruhen, L.S., J. Gilbert, and S.K. Parker, Fly-in-fly-out work: A review of the impact of an extreme form of work-related travel on mental health. Organizational Psychology Review, 2023. 13(2): p. 177-204.
1593	Frumkin, L.R., et al., Egg-Derived Anti-SARS-CoV-2 Immunoglobulin Y (IgY) With Broad Variant Activity as Intranasal Prophylaxis Against COVID-19. Frontiers in Immunology, 2022. 13.
1594	Fujii-Takamoto, B. and G. Langford. Digital Transformation can Threaten your Organizational Survival without Digital Self-Awareness. in PICMET 2022 - Portland International Conference on Management of Engineering and Technology: Technology Management and Leadership in Digital Transformation - Looking Ahead to Post-COVID Era, Proceedings. 2022.
1595	Fujiki, R.B., A.E. Fujiki, and S.L. Thibeault, Examining therapy duration in adults with induced laryngeal obstruction (ILO). American Journal of Otolaryngology - Head and Neck Medicine and Surgery, 2024. 45(1).
1596	Fukawa, N. and A. Rindfleisch, Enhancing innovation via the digital twin. Journal of Product Innovation Management, 2023. 40(4): p. 391-406.
1597	Funderburk, J.S., D. Arigo, and A. Kenneson, Initial engagement and attrition in a national weight management program: demographic and health predictors. Translational Behavioral Medicine, 2016. 6(3): p. 358-368.
1598	Funk, G.A., et al., Radical scavenging of poly(methyl methacrylate) bone cement by rifampin and clinically relevant properties of the rifampin-loaded cement. Bone and Joint Research, 2019. 8(2): p. 81-89.
1599	Fursova, N.K., et al., Multidrug-resistant klebsiella pneumoniae causing severe infections in the neuro-icu. Antibiotics, 2021. 10(8).
1600	Furtado-Filho, O.V., et al., Effects of chronic exposure to 950 MHz ultra-high-frequency electromagnetic radiation on reactive oxygen species metabolism in the right and left cerebral cortex of young rats of different ages. International Journal of Radiation Biology, 2015. 91(11): p. 891-897.
1601	Fuzail, M.A., et al., Microbiome research potential for developing holistic approaches to improve refugee health. Journal of Global Health Reports, 2021. 5.
1602	Gabriel, M.H., et al., Data Breach Locations, Types, and Associated Characteristics Among US Hospitals. American Journal of Managed Care, 2018. 24(2): p. 78-84.
1603	Gać, P., et al., Extracellular Volume and Fibrosis Volume of Left Ventricular Myocardium Assessed by Cardiac Magnetic Resonance in Vaccinated and Unvaccinated Patients with a History of SARS-CoV-2 Infection. Cardiovascular Toxicology, 2024.
1604	Gadd, S., et al., Identifying key roles of the pharmacy technician in primary care settings. American Journal of Health-System Pharmacy, 2022. 79(6): p. 460-466.
1605	Gaffey, A.E., et al., Electronic Health Record Concordance with Survey-Reported Military Sexual Trauma Among Younger Veterans: Associations with Health Care Utilization and Mental Health Diagnoses. Journal of Women's Health, 2024.
1606	Gaffey, A.E., et al., Post-9/11 deployment history and the incidence of breast cancer among women veterans. Annals of Epidemiology, 2023. 77: p. 98-102.
1607	Gaffey, A.E., et al., Post-9/11 Veterans’ Heart Disease Knowledge, Self-Perceived Risk, and Prevention Beliefs and Behaviors. Health Psychology, 2021. 40(11): p. 737-746.
1608	Gaffey, A.E., et al., The role of insomnia in the association between posttraumatic stress disorder and hypertension. Journal of Hypertension, 2020. 38(4): p. 641-648.
1609	Gaffey, A.E., et al., Insomnia and Early Incident Atrial Fibrillation: A 16-Year Cohort Study of Younger Men and Women Veterans. Journal of the American Heart Association, 2023. 12(20).
1610	Gaibazzi, N., et al., Coronary inflammation by computed tomography pericoronary fat attenuation in MINOCA and Tako-Tsubo syndrome. Journal of the American Heart Association, 2019. 8(17).
1611	Gaikwad, V.D. and S. Ananthakumaran, A Review: Security and Privacy for Health Care Application in Wireless Body Area Networks. Wireless Personal Communications, 2023. 130(1): p. 673-691.
1612	Gajdács, M. and E. Urbán, Relevance of anaerobic bacteremia in adult patients: A never-ending story? European Journal of Microbiology and Immunology, 2020. 10(2): p. 64-75.
1613	Gajdács, M., et al., Antimicrobial resistance in the context of the sustainable development goals: A brief review. European Journal of Investigation in Health, Psychology and Education, 2021. 11(1): p. 71-82.
1614	Gajdzik, B. and R. Wolniak, Influence of the covid-19 crisis on steel production in poland compared to the financial crisis of 2009 and to boom periods in the market. Resources, 2021. 10(1): p. 1-17.
1615	Galgiani, J.N., et al., 2016 Infectious Diseases Society of America (IDSA) Clinical Practice Guideline for the Treatment of Coccidioidomycosis. Clinical Infectious Diseases, 2016. 63(6): p. e112-e146.
1616	Galimzyanov, K.M., et al., Ricketsiosis (material for the preparation of the lecture). Infectious Diseases: News, Opinions, Training, 2022. 11(1): p. 130-136.
1617	Gallifant, J., et al., A new tool for evaluating health equity in academic journals; the Diversity Factor. PLOS Global Public Health, 2023. 3(8).
1618	Gambo, I., et al., Implementing decision support tool for low-back pain diagnosis and prediction based on the range of motions. Indonesian Journal of Electrical Engineering and Computer Science, 2024. 33(2): p. 1302-1314.
1619	Gami, B., et al., Artificial intelligence-based blockchain solutions for intelligent healthcare: A comprehensive review on privacy preserving techniques. Transactions on Emerging Telecommunications Technologies, 2023. 34(9).
1620	Gan, D., et al., Exploring the Application of the Apriori Algorithm in Knowledge Mining for Linguistic Data within Chinese Studies. Eurasian Journal of Applied Linguistics, 2024. 10(1): p. 279-298.
1621	Gan, Y., et al., 11 Years with Wearables: Qantitative Analysis of Social Media, Academia, News Agencies, and Lead User Community from 2009-2020 on Wearable Technologies. Proceedings of the ACM on Interactive, Mobile, Wearable and Ubiquitous Technologies, 2021. 5(1).
1622	Ganasegeran, K., et al., GIS-Based Assessments of Neighborhood Food Environments and Chronic Conditions: An Overview of Methodologies. Annual Review of Public Health, 2024. 45(1): p. 109-132.
1623	Gandhi, A.P. and K. Soundappan, Perception towards electronic health records & uptake of digital health IDs among the urban residents in northern India: A mixed methods study. Indian Journal of Medical Research, 2024. 160(1): p. 51-60.
1624	Gao, H., et al., Construction and Evaluation of a Predictive Model for Liver Injury Associated with Heatstroke: A Multicenter Retrospective Study. International Journal of Clinical Practice, 2024. 2024.
1625	Gao, M., et al., Disease Diagnosis of Dairy Cow by Deep Learning Based on Knowledge Graph and Transfer Learning. International Journal Bioautomation, 2021. 25(1): p. 87-100.
1626	Garai, A. and A. Adamkó. Comprehensive healthcare interoperability framework integrating telemedicine consumer electronics with cloud architecture. in SAMI 2017 - IEEE 15th International Symposium on Applied Machine Intelligence and Informatics, Proceedings. 2017.
1627	Garattini, C., et al., Big Data Analytics, Infectious Diseases and Associated Ethical Impacts. Philosophy and Technology, 2019. 32(1): p. 69-85.
1628	Garba, B. and A.A. Moussa, Clinical Diagnosis of Leptospirosis in Malaysia: Challenges and Prospects. World's Veterinary Journal, 2021. 11(4): p. 534-542.
1629	Garbin, C.A.S., et al., A cross sectional study regarding HCV patients’ knowledge about viral transmission and attitudes regarding toothbrush care. Bioscience Journal, 2017. 33(5): p. 1381-1388.
1630	Garcia, E., et al., Evaluation Strategies for Triple-Drug Combinations against Carbapenemase-Producing Klebsiella Pneumoniae in an In Vitro Hollow-Fiber Infection Model. Clinical Pharmacology and Therapeutics, 2021. 109(4): p. 1074-1080.
1631	Garcia, G.G.P., et al., Reducing the Price of Naïveté in return-to-play from sports-related concussion. Production and Operations Management, 2023. 32(10): p. 3081-3099.
1632	Garcia, L.S., et al., Laboratory diagnosis of parasites from the gastrointestinal tract. Clinical Microbiology Reviews, 2018. 31(1).
1633	Garcia-Carretero, R., et al., Demographic and clinical features of atrial myxomas: A case series analysis. Acute Cardiac Care, 2016. 18(3): p. 65-69.
1634	García-García, A., et al., Humans with inherited MyD88 and IRAK-4 deficiencies are predisposed to hypoxemic COVID-19 pneumonia. Journal of Experimental Medicine, 2023. 220(5).
1635	Garcia--Van Smévoorde, M., et al., Phylogenetic Investigations of Dengue 2019–2021 Outbreak in Guadeloupe and Martinique Caribbean Islands. Pathogens, 2023. 12(9).
1636	Garg, H., et al., Spoofing detection system for e-health digital twin using EfficientNet Convolution Neural Network. Multimedia Tools and Applications, 2022. 81(19): p. 26873-26888.
1637	Garg, R., Y. Talwar, and N. Garg, Application of lean management after audit of Medical Records Department in a COVID19 dedicated center during the COVID pandemic. Medical Journal Armed Forces India, 2024. 80(1): p. 91-97.
1638	Gargis, A.S., et al., Rapid Detection of Genetic Engineering, Structural Variation, and Antimicrobial Resistance Markers in Bacterial Biothreat Pathogens by Nanopore Sequencing. Scientific Reports, 2019. 9(1).
1639	Gargiulo, A.T., L.M. Peterson, and L.A. Grafe, Stress, coping, resilience, and sleep during the COVID-19 pandemic: A representative survey study of US adults. Brain and Behavior, 2021. 11(11).
1640	Garrido, A., L.J. Ramírez López, and N.B. Álvarez, A simulation-based AHP approach to analyze the scalability of EHR systems using blockchain technology in healthcare institutions. Informatics in Medicine Unlocked, 2021. 24.
1641	Gartrell, K., et al., Electronic personal health record use among registerednurses. Nursing Outlook, 2015. 63(3): p. 278-287.
1642	Garvin, L., et al., Exploring Contactless Vital Signs Collection in Video Telehealth Visits Among Veterans Affairs Providers and Patients: Pilot Usability Study. JMIR Formative Research, 2024. 8.
1643	Garvin, L.A., et al., Use of Video Telehealth Tablets to Increase Access for Veterans Experiencing Homelessness. Journal of General Internal Medicine, 2021. 36(8): p. 2274-2282.
1644	Gasier, H.G., et al., Comparison of body composition assessed by dual-energy x-ray absorptiometry and BMI in current and former U.S. Navy service members. PLoS ONE, 2015. 10(7).
1645	Gass, J.C., et al., Distinct groups of smokers in primary care based on mental health diagnosis. Journal of Public Health (Germany), 2022. 30(3): p. 771-780.
1646	Gass, J.C., et al., Characteristics and clinical treatment of tobacco smokers enrolled in a VA substance use disorders clinic. Journal of Substance Abuse Treatment, 2018. 84: p. 1-8.
1647	Gates, T.G. and J.L. Sniatecki, Tolerating Transphobia in Substance Abuse Counseling: Perceptions of Trainees. Human Service Organizations Management, Leadership and Governance, 2016. 40(5): p. 469-485.
1648	Gatti, M., et al., Challenges and opportunities to delivering cardiac imaging training: a national survey by the Italian college of cardiac radiology. Insights into Imaging, 2021. 12(1).
1649	Gatwood, J.D., et al., Impact of pharmacy services on initial clinical outcomes and medication adherence among veterans with uncontrolled diabetes. BMC Health Services Research, 2018. 18(1).
1650	Gauss, T., et al., Trauma systems in high socioeconomic index countries in 2050. Critical Care, 2024. 28(1).
1651	Gaw, N., S. Yousefi, and M.R. Gahrooei, Multimodal data fusion for systems improvement: A review. IISE Transactions, 2022. 54(11): p. 1098-1116.
1652	Gayton, S.D. and E.J. Kehoe, Character strengths of Junior Australian army officers. Military Medicine, 2019. 184(5-6): p. e147-e153.
1653	Ge, B.H. and F. Yang, Transcending the self to transcend suffering. Frontiers in Psychology, 2023. 14.
1654	Ge, Y., et al., Prognostic Value of Stress CMR Perfusion Imaging in Patients With Reduced Left Ventricular Function. JACC: Cardiovascular Imaging, 2020. 13(10): p. 2132-2145.
1655	Ge, Y., et al., Cost-Effectiveness Analysis of Stress Cardiovascular Magnetic Resonance Imaging for Stable Chest Pain Syndromes. JACC: Cardiovascular Imaging, 2020. 13(7): p. 1505-1517.
1656	Ge, Y., et al., Stress CMR in patients with obesity: insights from the Stress CMR Perfusion Imaging in the United States (SPINS) registry. European Heart Journal Cardiovascular Imaging, 2021. 22(5): p. 518-527.
1657	Gebara, M.A., et al., Brief behavioral treatment for insomnia in older adults with late-life treatment-resistant depression and insomnia: a pilot study. Sleep and Biological Rhythms, 2019. 17(3): p. 287-295.
1658	Gebhard, C., et al., Increased long-term mortality in women with high left ventricular ejection fraction: Data from the CONFIRM (COronary CT Angiography EvaluatioN for Clinical Outcomes: An InteRnational Multicenter) long-term registry. European Heart Journal Cardiovascular Imaging, 2020. 21(4): p. 363-374.
1659	Gebremeskel, G.B., et al., Combined data mining techniques based patient data outlier detection for healthcare safety. International Journal of Intelligent Computing and Cybernetics, 2016. 9(1): p. 42-68.
1660	Geda, M.W., Y.M. Tang, and C.K.M. Lee, Applications of artificial intelligence in Orthopaedic surgery: A systematic review and meta-analysis. Engineering Applications of Artificial Intelligence, 2024. 133.
1661	Geerts, J.M., et al., Gold standard research and evidence applied: The Inspire Nursing Leadership Program. Healthcare Management Forum, 2024. 37(3): p. 141-150.
1662	Gelaidan, H.M., A. Al-Swidi, and J.A.J. Al Harbi, The joint effect of leadership style and organisational justice on employees' work engagement. Journal for Global Business Advancement, 2018. 11(2): p. 213-231.
1663	Gelernter, J., et al., Genome-wide association study of the common retinal disorder epiretinal membrane: Significant risk loci in each of three American populations. Cell Genomics, 2024. 4(6).
1664	Geng, W., et al. Annotation method of risk data in a certain field based on pattern matching. in E3S Web of Conferences. 2024.
1665	Georganta, E. and A.S. Ulfert, Would you trust an AI team member? Team trust in human–AI teams. Journal of Occupational and Organizational Psychology, 2024. 97(3): p. 1212-1241.
1666	George, B., et al., Red Tape, Organizational Performance, and Employee Outcomes: Meta-analysis, Meta-regression, and Research Agenda. Public Administration Review, 2021. 81(4): p. 638-651.
1667	George, B.J., et al., Demographic and clinical characteristics of military service members hospitalized following a suicide attempt versus suicide ideation. International Journal of Environmental Research and Public Health, 2019. 16(18).
1668	George, J.F. and E. Kohnke, Personal health record systems as boundary objects. Communications of the Association for Information Systems, 2018. 42(1): p. 21-50.
1669	George, M.M., S. Wittman, and K.W. Rockmann, TRANSITIONING THE STUDY OF ROLE TRANSITIONS: FROM AN ATTRIBUTE-BASED TO AN EXPERIENCE-BASED APPROACH. Academy of Management Annals, 2022. 16(1): p. 102-133.
1670	George, O., et al. Visualizing early warning signs of behavioral crisis in military veterans: Empowering peer decision support. in Proceedings of the International ISCRAM Conference. 2019.
1671	George, S.Z., et al., Improving veteran access to integrated management of back pain (AIM-back): Protocol for an embedded pragmatic cluster-randomized trial. Pain Medicine (United States), 2020. 21: p. S62-S72.
1672	Germain, A., et al., Digital CBTI hubs as a treatment augmentation strategy in military clinics: study protocol for a pragmatic randomized clinical trial. Trials, 2023. 24(1).
1673	Gerow, J.E., J.B. Thatcher, and V. Grover, Six types of IT-business strategic alignment: An investigation of the constructs and their measurement. European Journal of Information Systems, 2015. 24(5): p. 465-491.
1674	Gershon, A.A., et al., Varicella zoster virus infection. Nature Reviews Disease Primers, 2015. 1.
1675	Getachew, E., Y. Woldeamanuel, and T. Manyazewal, Digital health interventions in the clinical care and treatment of tuberculosis and hiv in central Ethiopia: An initial provider perceptions and acceptability study using the unified theory of acceptance and use of technology model. International Journal of Mycobacteriology, 2022. 11(1): p. 1-9.
1676	Geto, Z., et al., The Escalating Magnitude of COVID-19 Infections among the Northeastern Ethiopia Region: A Community-Based Cross-Sectional Study. International Journal of Microbiology, 2021. 2021.
1677	Ghaderi, F. and B. Moradhasel, Resources and expenditures management in the field of medical supplies using K-means clustering algorithm: A case study. Journal of Health Administration, 2021. 23(4): p. 51-60.
1678	Ghaedi, A., A. Ozturen, and S. Safshekan, Workplace mistreatment and spiritual leadership: new cure for ancient curse. Current Issues in Tourism, 2021. 24(3): p. 340-353.
1679	Ghafoori, S.M., et al., Crystallographic structure determination and analysis of a potential short-chain dehydrogenase/reductase (SDR) from multidrug resistant Acinetobacter baumannii. PLoS ONE, 2023. 18(8 August).
1680	Ghaith, A., H. Ma, and A.W. Labib, A pursuit to reliability – Toward a structural based reliability framework (FSR). International Journal of Quality and Reliability Management, 2022. 39(4): p. 936-960.
1681	Ghanavati, R., et al., First report of coexistence of AmpC beta-lactamase genes in Klebsiella pneumoniae strains isolated from burn patients. Acta Microbiologica et Immunologica Hungarica, 2017. 64(4): p. 455-462.
1682	Gharasi Manshadi, M., A.M. Mosadeghrad, and E. Jaafaripooyan, Reasons for turnover of hospital managers in Iran: A qualitative study. International Journal of Health Planning and Management, 2022. 37(5): p. 2869-2888.
1683	Gheidar, Y., L. Lessard, and Y. Yao. Integrating the Voice of Healthcare Workers in Requirements Elicitation: A Balance Between Rigour and Relevance. in Proceedings - 31st IEEE International Requirements Engineering Conference Workshops, REW 2023. 2023.
1684	Gheidar, Y., L. Lessard, and Y. Yao. A Vision to Enhance Trust Requirements for Peer Support Systems by Revisiting Trust Theories. in Proceedings of the IEEE International Conference on Requirements Engineering. 2024.
1685	Gheorghe-Barbu, I., et al., Temporo-spatial variations in resistance determinants and clonality of Acinetobacter baumannii and Pseudomonas aeruginosa strains from Romanian hospitals and wastewaters. Antimicrobial Resistance and Infection Control, 2022. 11(1).
1686	Ghorabaee, M.K., et al., Supplier evaluation and selection in fuzzy environments: A review of MADM approaches. Economic Research-Ekonomska Istrazivanja, 2017. 30(1): p. 1073-1118.
1687	Ghorbel, O., et al., Blockchain-Based Supply Chain System for Olive Fields Using WSNs. Computational Intelligence and Neuroscience, 2022. 2022.
1688	Ghuge, S., V. Dohale, and M. Akarte, Spare part segmentation for additive manufacturing – A framework. Computers and Industrial Engineering, 2022. 169.
1689	Giannoula, A., et al., Exploring long-term breast cancer survivors' care trajectories using dynamic time warping-based unsupervised clustering. Journal of the American Medical Informatics Association, 2024. 31(4): p. 820-831.
1690	Giap, T.T.T., M. Park, and L.K. Bui, A comprehensive picture of using standardized nursing languages in long-term care systems: An integrative review. International Journal of Nursing Knowledge, 2024.
1691	Gibson, C.J., et al., Menopausal Hormone Therapy and Suicide in a National Sample of Midlife and Older Women Veterans. Medical Care, 2021. 59: p. S70-S76.
1692	Gibson, S., et al., Multiple Myeloma in Adolescent and Young Adults: An ASCO CancerLinQ and SEER Analysis. Clinical Lymphoma, Myeloma and Leukemia, 2023. 23(10): p. e335-e340.
1693	Gil, A., et al., Identification of CD8 T-cell dysfunction associated with symptoms in myalgic encephalomyelitis/chronic fatigue syndrome (ME/CFS) and Long COVID and treatment with a nebulized antioxidant/anti-pathogen agent in a retrospective case series. Brain, Behavior, and Immunity - Health, 2024. 36.
1694	Gilano, G., A. Dekker, and R. Fijten, The role of mHealth intervention to improve maternal and child health: A provider-based qualitative study in Southern Ethiopia. PLoS ONE, 2024. 19(2 February).
1695	Gilder, T., et al., Trends in Telehealth Care During the COVID-19 Pandemic for the Military Health System. Telemedicine Reports, 2023. 4(1): p. 147-155.
1696	Giliazeva, A.G. and A.M. Mardanova, Inactivation of Type 3 Fimbriae Increases Adhesion of Klebsiellaoxytoca to Lung Epithelial Cells. Molecular Biology, 2024. 58(5): p. 908-919.
1697	Gill, A.S., et al., Evaluating Distance Bias in Chronic Rhinosinusitis Outcomes. JAMA Otolaryngology - Head and Neck Surgery, 2022. 148(6): p. 507-514.
1698	Gill, J.S., Determination of vancomycin, linezolid and daptomycin resistance among Eenterococcus isolates from a tertiary care hospital. Indian Journal of Microbiology Research, 2020. 7(2): p. 142-145.
1699	Gillet, N., A.J.S. Morin, and A.R. Blais, A Multilevel Person-Centered Perspective on the Role of Job Demands and Resources for Employees’ Job Engagement and Burnout Profiles. Group and Organization Management, 2024. 49(3): p. 621-672.
1700	Gillet, N., et al., A test of work motivation profile similarity across four distinct samples of employees. Journal of Occupational and Organizational Psychology, 2020. 93(4): p. 988-1030.
1701	Gillin, N., M. Almond, and M. Fossey, Veterans in Care Homes: An International Scoping Review to Inform UK Policy and Practice. Journal of Long-Term Care, 2024. 2024: p. 346-359.
1702	Gimpel, H., et al., Understanding the evaluation of mHealth app features based on a cross-country Kano analysis. Electronic Markets, 2021. 31(4): p. 765-794.
1703	Gingerich, A., et al., “Juggle the different hats we wear”: enacted strategies for negotiating boundaries in overlapping relationships. Advances in Health Sciences Education, 2024. 29(3): p. 813-828.
1704	Gingerich, A., et al., Urban ideals and rural realities: Physiotherapists navigating paradox in overlapping roles. Medical Education, 2021. 55(10): p. 1183-1193.
1705	Girma Aragaw, Z., K. Haag, and M. Baù, Contextualizing corporate entrepreneurship: a systematic review and future research agenda. Entrepreneurship and Regional Development, 2024.
1706	Gittell, J.H., et al., Teamwork methods for accountable carecare: Relational coordination and TeamSTEPPS®. Health Care Management Review, 2015. 40(2): p. 116-125.
1707	Giusino, D., et al., Digital team coaching for workplace communication: longitudinal evaluation of recipients’ perceptions. Team Performance Management, 2023. 29(7-8): p. 257-277.
1708	Gluckman, T.J., et al., 2022 ACC Expert Consensus Decision Pathway on Cardiovascular Sequelae of COVID-19 in Adults: Myocarditis and Other Myocardial Involvement, Post-Acute Sequelae of SARS-CoV-2 Infection, and Return to Play: A Report of the American College of Cardiology Solution Set Oversight Committee. Journal of the American College of Cardiology, 2022. 79(17): p. 1717-1756.
1709	Gnecco, V.M., I. Pigliautile, and A.L. Pisello, Empowering human–environment well-being through wearable sensing: Unveiling trends and addressing gaps in the energy transition. Wiley Interdisciplinary Reviews: Energy and Environment, 2024. 13(3).
1710	Godfrey, K.M., et al., Pain and modifiable risk factors among weight loss seeking Veterans with overweight. Appetite, 2018. 128: p. 100-105.
1711	Goehringer, J., et al., Assessing the Utility of a Patient-Facing Diagnostic Tool Among Individuals With Hypermobile Ehlers-Danlos Syndrome: Focus Group Study. JMIR Formative Research, 2024. 8.
1712	Goel, N., A. Yadav, and B.M. Singh, Breast Cancer Segmentation Recognition Using Explored DCT-DWT based Compression. Recent Patents on Engineering, 2022. 16(2): p. 55-64.
1713	Gokalp Aras, N.E., et al., Right to health and access to health-care services for refugees in Turkey. Journal of Services Marketing, 2021. 35(7): p. 962-976.
1714	Gold, A., et al., Walking the Talk? Managing Errors in the Audit Profession*. Contemporary Accounting Research, 2022. 39(4): p. 2696-2729.
1715	Gold, M.E., et al., Prevalence, treatment, and control of severe hyperlipidemia. American Journal of Preventive Cardiology, 2020. 3.
1716	Goldman-Mellor, S., et al., Firearm suicide mortality among emergency department patients with physical health problems. Annals of Epidemiology, 2021. 54: p. 38-44.e3.
1717	Goldman-Mellor, S., et al., Predictors of self-harm emergency department visits in adolescents: A statewide longitudinal study. General Hospital Psychiatry, 2019. 56: p. 28-35.
1718	Goldstein, K.M., et al., Heart Matters: Gender and Racial Differences Cardiovascular Disease Risk Factor Control Among Veterans. Women's Health Issues, 2014. 24(5): p. 477-483.
1719	Golfera, M., et al., Predicting Healthcare-associated Infections: are Point of Prevalence Surveys data useful? Journal of Preventive Medicine and Hygiene, 2022. 63(2): p. E304-E309.
1720	Golovianko, M., et al., Responsible cognitive digital clones as decision-makers:a design science research study. European Journal of Information Systems, 2023. 32(5): p. 879-901.
1721	Golpîra, H., S.A.R. Khan, and S. Safaeipour, A review of logistics Internet-of-Things: Current trends and scope for future research. Journal of Industrial Information Integration, 2021. 22.
1722	Gomaa, I., et al., Virtual Identity Performance Evaluations of Anonymous Authentication in IDaaS Framework. IEEE Access, 2019. 7: p. 34541-34554.
1723	Gomes, B., et al. A comprehensive cloud-based IoT software infrastructure for Ambient Assisted Living. in Proceedings of 2015 International Conference on Cloud Computing Technologies and Applications, CloudTech 2015. 2015.
1724	Gomes, B.D.T.P., et al. A comprehensive and scalable middleware for Ambient Assisted Living based on cloud computing and Internet of Things. in Concurrency and Computation: Practice and Experience. 2017.
1725	Gomes, K.D., I. Sánchez-Cardona, and B.A. Moore, Team Resilience: Practical Implications for Military Service Members. Military Behavioral Health, 2022. 10(4): p. 345-356.
1726	Gomes, N., et al., A Survey on Wearable Sensors for Mental Health Monitoring. Sensors, 2023. 23(3).
1727	Gomes, P.J. and T. Mirzaei, Evolving Dynamics of Relational Coordination: A Study of Progression of Care Huddles in Hospital Observation Services. Medical Care Research and Review, 2024.
1728	Gomez, G.G.F., et al., Longevity of dental restorations in Sjogren’s disease patients using electronic dental and health record data. BMC Oral Health, 2024. 24(1).
1729	Goncalves, M., et al., Neuromarketing algorithms’ consumer privacy and ethical considerations: challenges and opportunities. Cogent Business and Management, 2024. 11(1).
1730	Gong, Q., et al., SDACS: Blockchain-Based Secure and Dynamic Access Control Scheme for Internet of Things. Sensors, 2024. 24(7).
1731	Gong, S., H. Ochiai, and H. Esaki. Scan-Based Self Anomaly Detection: Client-Side Mitigation of Channel-Based Man-in-the-Middle Attacks against Wi-Fi. in Proceedings - 2020 IEEE 44th Annual Computers, Software, and Applications Conference, COMPSAC 2020. 2020.
1732	Gong, W., et al., The regional disparities in liver disease comorbidity among elderly Chinese based on a health ecological model: the China Health and Retirement Longitudinal Study. BMC Public Health, 2024. 24(1).
1733	Gong, Y., et al., Enhancing patient safety event reporting: A systematic review of system design features. Applied Clinical Informatics, 2017. 8(3): p. 893-909.
1734	Gong, Z., et al. Forecast of Wartime Clothing Support Demand Based on Big Data. in 2020 3rd International Conference on Artificial Intelligence and Big Data, ICAIBD 2020. 2020.
1735	Goniewicz, K., et al., Integrated healthcare and the dilemma of public health emergencies. Sustainability (Switzerland), 2021. 13(8).
1736	Gonzalez, J.A. and J. Simpson, The workplace integration of veterans: Applying diversity and fit perspectives. Human Resource Management Review, 2021. 31(2).
1737	Gonzalez-Mulé, E., M.M. Kim, and J.W. Ryu, A Meta-Analytic Test of Multiplicative and Additive Models of Job Demands, Resources, and Stress. Journal of Applied Psychology, 2021. 106(9): p. 1391-1411.
1738	Gonzalez-Mulé, E., et al., Team tenure and team performance: A meta-analysis and process model. Personnel Psychology, 2020. 73(1): p. 151-198.
1739	González-Romo, F., et al., Consensus document on pneumococcal vaccination in adults at risk by age and underlying clinical conditions. 2017 update. Revista Espanola de Quimioterapia, 2017. 30(2): p. 142-168.
1740	Goodwin, A.J., et al., A practical approach to storage and retrieval of high-frequency physiological signals. Physiological Measurement, 2020. 41(3).
1741	Gopalan, N., M. Pattusamy, and S. Goodman, Family incivility and work-engagement: moderated mediation model of personal resources and family-work enrichment. Current Psychology, 2022. 41(10): p. 7350-7361.
1742	Gopalani, S.V., et al., Development and implementation of an HPV vaccination survey for American Indians in cherokee nation. International Journal of Environmental Research and Public Health, 2021. 18(17).
1743	Gopichandran, V., Reducing the Ethical Burdens of Antimicrobial Stewardship using a Social Determinants Approach. Asian Bioethics Review, 2022. 14(2): p. 183-190.
1744	Goralnick, E., et al., Leadership during the Boston Marathon Bombings: A Qualitative After-Action Review. Disaster Medicine and Public Health Preparedness, 2015. 9(5): p. 489-495.
1745	Goranson, A., C. O’Fallon, and K. Gray, The moral identity picture scale (MIPS): Measuring the full scope of moral identity. Self and Identity, 2022. 21(6): p. 609-643.
1746	Gordon, B., et al., The association between body mass index and increased utilization of healthcare services: A retrospective cohort study of 51,521 young adult males. Endocrine Practice, 2014. 20(7): p. 638-645.
1747	Gordon, K.S., et al., Relationship Between Pain and LGBT Status Among Veterans in Care in a Retrospective Cross-Sectional Cohort. Journal of Pain Research, 2023. 16: p. 4037-4047.
1748	Gori, A. and E. Topino, Predisposition to change is linked to job satisfaction: Assessing the mediation roles of workplace relation civility and insight. International Journal of Environmental Research and Public Health, 2020. 17(6).
1749	Gorod, A., et al., Integrating hierarchical and network centric management approaches in construction megaprojects using a holonic methodology. Engineering, Construction and Architectural Management, 2021. 28(3): p. 627-661.
1750	Gorski, L.A., et al., Infusion Therapy Standards of Practice, 8th Edition. Journal of Infusion Nursing, 2021. 44: p. S1-S224.
1751	Gorzin, K., et al., The effect of education on function and communication skill of nurse with intubated patient in intensive care unit. Journal of Nursing and Midwifery Sciences, 2020. 7(2): p. 84-87.
1752	Goštautaitė, B., et al., Using embeddedness theory to explain self-initiated expatriation intention of entry-level job applicants. Career Development International, 2020. 25(2): p. 69-89.
1753	Gotz, D., et al., Visual analysis of high-dimensional event sequence data via dynamic hierarchical aggregation. IEEE Transactions on Visualization and Computer Graphics, 2020. 26(1): p. 440-450.
1754	Goud, K.Y., et al., Textile-based wearable solid-contact flexible fluoride sensor: Toward biodetection of G-type nerve agents. Biosensors and Bioelectronics, 2021. 182.
1755	Gould, H.M., et al., Psychosocial characteristics of candidates for implantable pain devices: Validation of an assessment model. Pain Management, 2021. 11(2): p. 159-172.
1756	Goulet, J.L., et al., The musculoskeletal diagnosis cohort: Examining pain and pain care among veterans. Pain, 2016. 157(8): p. 1696-1703.
1757	Goulet, J.L., et al., STI diagnosis and HIV testing among OEF/OIF/OND veterans. Medical Care, 2014. 52(12): p. 1064-1067.
1758	Gousseva, N., M. Pluymaekers, and M.H. Hulsbergen, Creating authentic and effective practice scenarios for digital simulation-based conversation training. Research and Practice in Technology Enhanced Learning, 2024. 19.
1759	Govender, R., et al., Detection of multidrug resistant environmental isolates of acinetobacter and Stenotrophomonas maltophilia: a possible threat for community acquired infections? Journal of Environmental Science and Health - Part A Toxic/Hazardous Substances and Environmental Engineering, 2020. 56(2): p. 213-225.
1760	Gowda, N.R., et al., The Holy grail of healthcare analytics: what it takes to get there? BMJ Leader, 2022. 6(4): p. 286-294.
1761	Goyal, S. and B.S. Sergi, Social entrepreneurship and sustainability - Understanding the context and key characteristics. Journal of Security and Sustainability Issues, 2015. 4(3): p. 269-278.
1762	Grabowski, M., P.F. Martelli, and K.H. Roberts, Reliability-Seeking virtual organizations at the margins of systems, resources and capacity. Safety Science, 2023. 168.
1763	Grabowski, M. and K.H. Roberts, Reliability seeking virtual organizations: Challenges for high reliability organizations and resilience engineering. Safety Science, 2019. 117: p. 512-522.
1764	Gracanin, D., et al. Next generation smart built environments: The fusion of empathy, privacy and ethics. in Proceedings - 1st IEEE International Conference on Trust, Privacy and Security in Intelligent Systems and Applications, TPS-ISA 2019. 2019.
1765	Gracia, F.J., et al., Empowering leadership, mindful organizing and safety performance in a nuclear power plant: A multilevel structural equation model. Safety Science, 2020. 123.
1766	Gradus, J.L., et al., Predicting Sex-Specific Nonfatal Suicide Attempt Risk Using Machine Learning and Data From Danish National Registries. American Journal of Epidemiology, 2021. 190(12): p. 2517-2527.
1767	Gradus, J.L., et al., Prediction of Sex-Specific Suicide Risk Using Machine Learning and Single-Payer Health Care Registry Data from Denmark. JAMA Psychiatry, 2020. 77(1): p. 25-34.
1768	Grafova, I.B. and O.F. Jarrín, Beyond Black and White: Mapping Misclassification of Medicare Beneficiaries Race and Ethnicity. Medical Care Research and Review, 2021. 78(5): p. 616-626.
1769	Graham, J.K., et al., The Toxic Stress of Racism and Its Relationship to Frailty. Clinical Nursing Research, 2024. 33(5): p. 301-308.
1770	Graham, S.E., et al., Evaluating rates of chiropractic use and utilization by patient sex within the United States Veterans Health Administration: a serial cross-sectional analysis. Chiropractic and Manual Therapies, 2023. 31(1).
1771	Grant, V.J., et al., Difficult debriefing situations: A toolbox for simulation educators. Medical Teacher, 2018. 40(7): p. 703-712.
1772	Grau, P.P., et al., Who improves in trauma-focused treatment: A cluster analysis of treatment response in VA patients undergoing PE and CPT. Journal of Affective Disorders, 2022. 318: p. 159-166.
1773	Grau, P.P., et al., Outcomes of Acceptance and Commitment Therapy for depression and predictors of treatment response in Veterans Health Administration patients. Journal of Affective Disorders, 2023. 323: p. 826-833.
1774	Gray, C., J. Egelfeld, and A. Vashi, Access to and accessibility of care for rural Veterans with disabilities: A qualitative evaluation of VA healthcare experiences. Disability and Health Journal, 2024. 17(1).
1775	Greenbaum, D.J.D. Making Compassionate Use More Useful: Using real-world data, real-world evidence and digital twins to supplement or supplant randomized controlled trials. in Pacific Symposium on Biocomputing. 2021.
1776	Greenwood, K.L., et al., Impact of Behavioral Health Screening on Proactive Identification of Patients at Risk for Hospital Readmission. Population Health Management, 2019. 22(3): p. 196-204.
1777	Gregg, H.R., et al., When Disaster Strikes! An Interdisciplinary Review of Disasters and Their Organizational Consequences. Journal of Management, 2022. 48(6): p. 1382-1429.
1778	Gregor, R., et al., Building a queer- and trans-inclusive microbiology conference. mSystems, 2023. 8(5).
1779	Gressier, A., et al., Bed bugs on ship: a French review. International Maritime Health, 2022. 73(2): p. 73-76.
1780	Grewal, H., et al., Integrative approach for women with fibromyalgia in a Veterans Affairs Medical Center: An observational study. Medicine (United States), 2023. 102(50): p. E36285.
1781	Greydanus, D.E., et al., Pediatric suicide: Review of a preventable tragedy. Disease-a-Month, 2024. 70(9).
1782	Gricenko, O.V., G.A. Chumakova, and E.E. Bobrovskaya, SERUM BIOMARKERS AND LEFT VENTRICULAR MECHANICS IN THE DIAGNOSIS OF DIASTOLIC DYSFUNCTION IN PATIENTS WITH EPICARDIAL OBESITY. Complex Issues of Cardiovascular Diseases, 2023. 12(1): p. 6-15.
1783	Grier, J.T., et al., Two Acinetobacter baumannii Isolates Obtained From a Fatal Necrotizing Fasciitis Infection Display Distinct Genomic and Phenotypic Characteristics in Comparison to Type Strains. Frontiers in Cellular and Infection Microbiology, 2021. 11.
1784	Griesemer, I., et al., Rural Veterans’ Experiences with Social Risk Factors: Impacts, Challenges, and Care System Recommendations. Journal of General Internal Medicine, 2024. 39(5): p. 782-789.
1785	Griffin, J.M., et al., Burden and mental health among caregivers of veterans with traumatic brain injury/polytrauma. American Journal of Orthopsychiatry, 2017. 87(2): p. 139-148.
1786	Griffon, N., et al., Physician satisfaction with transition from CPOE to paper-based prescription. International Journal of Medical Informatics, 2017. 103: p. 42-48.
1787	Griskaitis, M., et al., β-Lactam-Resistant Streptococcus pneumoniae Dynamics Following Treatment: A Dose-Response Meta-Analysis. Clinical Infectious Diseases, 2022. 75(11): p. 1962-1970.
1788	Grissinger, M., “Wrong patient” insulin pen injections alarmingly frequent even with barcode scanning. P and T, 2017. 42(9): p. 550-552.
1789	Gromatsky, M., et al., An open trial of VA CONNECT: Caring for Our Nation's Needs Electronically during the COVID-19 Transition. Psychiatry Research Communications, 2023. 3(2).
1790	Gros, D.F., K.G. Saulnier, and N.P. Allan, Exploring trajectories in transdiagnostic behavior therapy. Journal of Traumatic Stress, 2023. 36(4): p. 668-681.
1791	Gross, G.M., R. Kaczynski, and S. Resnick, The Effect of Military Sexual Trauma on Competitive Employment Status Following Veterans Health Administration Supported Employment Services. Psychological Services, 2022. 20: p. 196-201.
1792	Grossman, R., et al., Should the existing science of teams be applied to fluid teams? An exploration of fluid team effectiveness within the context of healthcare simulation. Frontiers in Psychology, 2024. 15.
1793	Grover, B. and D.K. Kushwaha, Authorization and privacy preservation in cloud-based distributed ehr system using blockchain technology and anonymous digital ring signature. Health Services and Outcomes Research Methodology, 2023. 23(2): p. 227-240.
1794	Grover, M., et al., Rising trend of symptomatic infections due to Hepatitis A virus infection in adolescent and adult age group: An observational study from a tertiary care liver institute in India. Indian Journal of Medical Microbiology, 2024. 50.
1795	Grover, P., A.K. Kar, and G. Davies, “Technology enabled Health” – Insights from twitter analytics with a socio-technical perspective. International Journal of Information Management, 2018. 43: p. 85-97.
1796	Grupp-Phelan, J., et al., Management of suicidal risk in the emergency department: A clinical pathway using the computerized adaptive screen for suicidal youth. JACEP Open, 2024. 5(2).
1797	Guan, S. and B. Zou, Evaluation of combat calorie consumption based on GoBe2 nanosensor. Advances in Nano Research, 2023. 14(6): p. 527-539.
1798	Guan, X., et al., Laboratory diagnosis, clinical management and infection control of the infections caused by extensively drug-resistant Gram-negative bacilli: A Chinese consensus statement. Clinical Microbiology and Infection, 2016. 22: p. S15-S25.
1799	Guaracha-Basáñez, G.A., et al., Comparison of Teleconsultations and In-Person Consultations from Outpatients with Rheumatoid Arthritis, During the COVID-19 Pandemic: An Internal Audit of Medical Notes. Telemedicine and e-Health, 2022. 28(12): p. 1835-1842.
1800	Guardino, E.T., et al., Predictive value of ASCVD risk score for mortality and major adverse cardiovascular events in the year following a COVID-19 infection among US Veterans. International Journal of Cardiology, 2023. 387.
1801	Gudiol, F., et al., Diagnosis and treatment of bacteremia and endocarditis due to Staphylococcus aureus. A clinical guideline from the Spanish Society of Clinical Microbiology and Infectious Diseases (SEIMC). Enfermedades Infecciosas y Microbiologia Clinica, 2015. 33(9): p. 625.e1-625.e23.
1802	Guertin, J. and K. Lanuza, Novel Shared Decision-Making Tool Improves Contraceptive Screening and Right Care during Pregnancy in a Military Hospital: A Quality Improvement Report. Journal of Midwifery and Women's Health, 2023. 68(1): p. 125-134.
1803	Guevara, M., et al., Large language models to identify social determinants of health in electronic health records. npj Digital Medicine, 2024. 7(1).
1804	Gui, J.L. and K.Y. Lin, The Evolution of Breast Implant Infections: Serratia marcescens Is an Emerging Pathogen in Implant-Based Breast Reconstruction. Plastic Surgery, 2019. 27(2): p. 182-188.
1805	Gui, S.Y., et al., Traffic noise and adiposity: a systematic review and meta-analysis of epidemiological studies. Environmental Science and Pollution Research, 2022. 29(37): p. 55707-55727.
1806	Gull, M., et al., Impact of the spiritual and environmental-specific servant leadership on pro-environmental behaviors with the moderating effect of perceived organizational environmental support. Environment, Development and Sustainability, 2024.
1807	Gulley, C.T., et al., A descriptive analysis of dengue in Peace Corps Volunteers, 2000–2019. Travel Medicine and Infectious Disease, 2021. 43.
1808	Gulzari, A. and H. Tarakci, A healthcare location-allocation model with an application of telemedicine for an earthquake response phase. International Journal of Disaster Risk Reduction, 2021. 55.
1809	Gumilar, K.E., et al., Connecting the Dots: Exploring the Interplay between Preeclampsia and Peripartum Cardiomyopathy. Journal of Pregnancy, 2024. 2024.
1810	Gummerus, J., et al., Shifting sands: Actor role and identity reconfigurations in service systems. Journal of Business Research, 2021. 137: p. 162-169.
1811	Gunasekaran, A., et al., Big data and predictive analytics for supply chain and organizational performance. Journal of Business Research, 2017. 70: p. 308-317.
1812	Gunasekaran, S., et al., Cardiovascular imaging, climate change, and environmental sustainability. Radiology: Cardiothoracic Imaging, 2024. 6(3).
1813	Gundhus, H.O.I. and C.T. Wathne, Resistance to platformization: Palantir in the Norwegian police. Information Communication and Society, 2024.
1814	Gunnink, L.B., et al., Compliance to screening protocols for multidrug-resistant microorganisms at the emergency departments of two academic hospitals in the dutch–german cross-border region. Tropical Medicine and Infectious Disease, 2021. 6(1).
1815	Gunterstockman, B.M., et al., Weight Changes in Young Service Members After Lower Limb Amputation: Insights From Group-Based Trajectory Modeling. Military Medicine, 2023. 188(9-10): p. e2992-e2999.
1816	Günzel-Jensen, F., A.K. Jain, and A.M. Kjeldsen, Distributed leadership in health care: The role of formal leadership styles and organizational efficacy. Leadership, 2018. 14(1): p. 110-133.
1817	Guo, D.P., et al., The Research Implications of Prostate Specific Antigen Registry Errors: Data from the Veterans Health Administration. Journal of Urology, 2018. 200(3): p. 541-548.
1818	Guo, H., H.Y. Lim, and A. Chow, Health Information Orientation Profiles and Their Association with Knowledge of Antibiotic Use in a Population with Good Internet Access: A Cross-Sectional Study. Antibiotics, 2022. 11(6).
1819	Guo, L., et al., Inactivation effects of the mist nebulized with plasma-activated air on Pseudomonas aeruginosa through the simulated respiratory tract. Plasma Processes and Polymers, 2023. 20(9).
1820	Guo, L., et al., A New Prognostic Index PDPI for the Risk of Pneumonia Among Patients With Diabetes. Frontiers in Cellular and Infection Microbiology, 2021. 11.
1821	Guo, X., et al., Research on the Intelligent Fault Diagnosis of Medical Devices Based on a DEMATEL-Fuzzy Concept Lattice. International Journal of Fuzzy Systems, 2020. 22(7): p. 2369-2384.
1822	Guo, Y., et al. Automated Lay Language Summarization of Biomedical Scientific Reviews. in 35th AAAI Conference on Artificial Intelligence, AAAI 2021. 2021.
1823	Guo, Y., et al., Damage mechanisms of craniocerebral injury with seawater immersion: a review. Chinese Journal of Trauma, 2024. 40(2): p. 133-139.
1824	Guo, Y., et al., Development and validation of novel interpretable survival prediction models based on drug exposures for severe heart failure during vulnerable period. Journal of Translational Medicine, 2024. 22(1).
1825	Guo, Z., et al., Local Motion Intensity Clustering (LMIC) Model for Segmentation of Right Ventricle in Cardiac MRI Images. IEEE Journal of Biomedical and Health Informatics, 2019. 23(2): p. 723-730.
1826	Gupta, A., et al., Adapting management strategies for sellar-suprasellar lesions during the COVID-19 pandemic: a pragmatic approach from the frontline. British Journal of Neurosurgery, 2024. 38(3): p. 596-603.
1827	Gupta, A., et al., Epidemiology and control strategies of novel coronavirus disease in the context of India. Journal of Applied and Natural Science, 2021. 13(1): p. 210-219.
1828	Gupta, H.S., et al. Enhancement of supply chain performance by data analytics. in Proceedings of the International Conference on Industrial Engineering and Operations Management. 2020.
1829	Gupta, S., et al., Evaluation of ceftriaxone-sulbactam-disodium edetate adjuvant combination against multi-drug resistant Gram-negative organisms. African Journal of Laboratory Medicine, 2020. 9(1).
1830	Gupta, S., Y.M. Puttaiahgowda, and A. Kulal, Unveiling the effectiveness of antimicrobial BPJ polymer coatings in enhancing microbial resistance. Materials Advances, 2024. 5(14): p. 5855-5869.
1831	Gupta, S., et al., National survey of infection control programmes in South Asian association for Regional Cooperation countries in the era of patient safety. Indian Journal of Medical Microbiology, 2018. 36(4): p. 577-581.
1832	Gupta, S., S.N. Singh, and P.K. Jain, Utilising predictive analytics for decision-making and improving healthcare services in public maternal healthcare database. International Journal of Reasoning-based Intelligent Systems, 2021. 13(2): p. 85-91.
1833	Guracho, Y.D., S.J. Thomas, and K.T. Win, Mobile mental health application use, and app feature preferences among individuals with mental disorders in Ethiopia: A cross-sectional survey. International Journal of Medical Informatics, 2024. 192.
1834	Gusmão Caiado, R.G., et al., Critical success factors-based taxonomy for Lean Public Management: a systematic review. Production, 2020. 30: p. 1-15.
1835	Gutiérrez, R.L., M.S. Riddle, and C.K. Porter, Increased Risk of Functional Gastrointestinal Sequelae after Clostridium difficile Infection among Active Duty United States Military Personnel (1998-2010). Gastroenterology, 2015. 149(6): p. 1408-1414.
1836	Guzek, A., Z. Rybicki, and D. Tomaszewski, An analysis of the type and antimicrobial resistance of carbapenemase-producing enterobacteriaceae isolated at the military institute of medicine in warsaw, Poland, 2009-2016. Jundishapur Journal of Microbiology, 2019. 12(1).
1837	Gyselaers, W., et al., Mobile health applications for prenatal assessment and monitoring. Current Pharmaceutical Design, 2019. 25(5): p. 615-623.
1838	Ha, B., et al., Effects of Nonpharmacological Interventions on Sleep Quality and Insomnia in Perimenopausal and Postmenopausal Women: A Meta-Analysis. Healthcare (Switzerland), 2023. 11(3).
1839	Ha, M.T. and B.S. Doan, Exploring moral voice in Vietnam’s public sector: a study of socially responsible human resource management, public service motivation, and ethical leadership. Journal for International Business and Entrepreneurship Development, 2024. 16(1): p. 34-62.
1840	Haake, D.A. and P.N. Levett, Leptospirosis in humans. Current Topics in Microbiology and Immunology, 2015. 387: p. 65-97.
1841	Haas, O., A. Maier, and E. Rothgang, Machine Learning-Based HIV Risk Estimation Using Incidence Rate Ratios. Frontiers in Reproductive Health, 2021. 3.
1842	Haber, Y., et al., A novel opt-in vs opt-out approach to referral-based treatment of tobacco use in Veterans Affairs (VA) primary care clinics: A provider-level randomized controlled trial protocol. Contemporary Clinical Trials, 2022. 116.
1843	Habib, A., et al., Dissemination of carbapenemase-producing Enterobacterales in the community of Rawalpindi, Pakistan. PLoS ONE, 2022. 17(7 July).
1844	Habib, D.R.S., S. Giorgi, and B. Curtis, Role of the media in promoting the dehumanization of people who use drugs. American Journal of Drug and Alcohol Abuse, 2023. 49(4): p. 371-380.
1845	Habib, M.M., Z. Hoodbhoy, and M.A.R. Siddiqui, Knowledge, attitudes, and perceptions of healthcare students and professionals on the use of artificial intelligence in healthcare in Pakistan. PLOS Digital Health, 2024. 3(5).
1846	Hadi, A.A.J. and A.K.N. Jabbar, Pathogenicity of Klebsiella pneumonia isolate from meat, meat products and Human in experimentally infected in rabbits. Annals of Tropical Medicine and Public Health, 2020. 23(20).
1847	Hadi, N.U. and A. Chaudhary, Impact of shared leadership on team performance through team reflexivity: examining the moderating role of task complexity. Team Performance Management, 2021. 27(5-6): p. 391-405.
1848	Hadian, S.A., et al., Hospital performance evaluation indicators: a scoping review. BMC Health Services Research, 2024. 24(1).
1849	Hadlandsmyth, K., et al., Veterans with chronic pain: Examining gender differences in pain type, overlap, and the impact of post-traumatic stress disorder. European Journal of Pain (United Kingdom), 2024. 28(8): p. 1311-1319.
1850	Hadlandsmyth, K., et al., Rurality impacts pain care for female veterans similarly to male veterans. Journal of Rural Health, 2023. 39(2): p. 313-319.
1851	Hadley, E., et al., Insights from an N3C RECOVER EHR-based cohort study characterizing SARS-CoV-2 reinfections and Long COVID. Communications Medicine, 2024. 4(1).
1852	Hafi, H., et al., Split Federated Learning for 6G Enabled-Networks: Requirements, Challenges, and Future Directions. IEEE Access, 2024. 12: p. 9890-9930.
1853	Hafiz, T.A., et al., Klebsiella pneumoniae bacteraemia epidemiology: resistance profiles and clinical outcome of King Fahad Medical City isolates, Riyadh, Saudi Arabia. BMC Infectious Diseases, 2023. 23(1).
1854	Hafiz, T.A., et al., Epidemiological, Microbiological, and Clinical Characteristics of Multi-Resistant Pseudomonas aeruginosa Isolates in King Fahad Medical City, Riyadh, Saudi Arabia. Tropical Medicine and Infectious Disease, 2023. 8(4).
1855	Hafsi, T. and S. Baba, Exploring the Process of Policy Overreaction: The COVID-19 Lockdown Decisions. Journal of Management Inquiry, 2023. 32(2): p. 152-173.
1856	Haga, S.B., Integrating pharmacogenetic testing into primary care. Expert Review of Precision Medicine and Drug Development, 2017. 2(6): p. 327-336.
1857	Hagemann, V. and A. Kluge, Complex problem solving in teams: The impact of collective orientation on team process demands. Frontiers in Psychology, 2017. 8(SEP).
1858	Hagemann, V., M. Rieth, and K.N. Klasmeier, The analysis of collective orientation and process feedback in relation to coordination and performance in interdependently working teams. PLoS ONE, 2024. 19(3 March).
1859	Hagen, F., et al., Recognition of seven species in the Cryptococcus gattii/Cryptococcus neoformans species complex. Fungal Genetics and Biology, 2015. 78: p. 16-48.
1860	Haghighathoseini, A., et al. Selection Bias from Data Processing in N3C. in Proceedings - 2024 IEEE 12th International Conference on Healthcare Informatics, ICHI 2024. 2024.
1861	Hagstrom, S.L. and K.A. Maranzan, Bridging the Gap Between Technological Advance and Professional Psychology Training: A Way Forward. Canadian Psychology, 2019. 60(4): p. 281-289.
1862	Hahn, A., H. Frickmann, and U. Loderstädt, Testing as prevention of resistance in bacteria causing sexually transmitted infections—a population-based model for germany. Antibiotics, 2021. 10(8).
1863	Hahn, E.A., et al., Health literacy, health outcomes, and the caregiver role in traumatic brain injury. Rehabilitation Psychology, 2020. 65(4): p. 401-408.
1864	Hahn, H., et al., Primary sources of health care among LGBTQ+ veterans: Findings from the Behavioral Risk Factor Surveillance System. Health Services Research, 2023. 58(2): p. 392-401.
1865	Hai, T., et al., Elevating security and disease forecasting in smart healthcare through artificial neural synchronized federated learning. Cluster Computing, 2024. 27(6): p. 7889-7914.
1866	Hailemariam, T., et al., Individual and contextual level enablers and barriers determining electronic community health information system implementation in northwest Ethiopia. BMC Health Services Research, 2023. 23(1).
1867	Hakami, M.A., et al., Mitoxantrone 2HCl’s adroit activity against cervical cancer replication and maintenance proteins: a multitargeted approach. Journal of Biomolecular Structure and Dynamics, 2024.
1868	Hakami, O.A., et al., Knowledge and Perception of Physicians of Different Specialties in Saudi Arabia Toward Helicobacter pylori. Journal of Multidisciplinary Healthcare, 2023. 16: p. 763-771.
1869	Hakimi Hashjin, L., et al., The effect of an educational intervention based on the protective motivation theory on awareness and early detection behaviours of breast cancer in women. International Journal of Health Promotion and Education, 2024. 62(4): p. 269-285.
1870	Hakulinen, J., et al., Design space for voice-based professional reporting. Multimodal Technologies and Interaction, 2021. 5(1): p. 1-18.
1871	Halawani, A.J., et al., Lack of association of ABO and RhD blood groups with COVID-19 mortality: A 2-center cross-sectional study in Saudi Arabia. Medicine (United States), 2024. 103(37): p. e39673.
1872	Halboup, A., et al., Access to antibiotics without prescription in community pharmacies in Yemen during the political conflict. Public Health, 2020. 183: p. 30-35.
1873	Hald, E.J., A. Gillespie, and T.W. Reader, Problems in Dealing with Problems: How Breakdowns in Corrective Culture Lead to Institutional Failure. British Journal of Management, 2024.
1874	Hale, M., G. Raymond, and C. Wright, List of publications on the economic and social history of Great Britain and Ireland published in 2015. Economic History Review, 2016. 69(4): p. 1309-1365.
1875	Hale, M., G. Raymond, and C. Wright, List of publications on the economic and social history of Great Britain and Ireland published in 2018. Economic History Review, 2019. 72(4): p. 1451-1507.
1876	Hale-Gallardo, J., et al., Meeting the Needs of Rural Veterans: A Qualitative Evaluation of Whole Health Coaches’ Expanded Services and Support during COVID-19. International Journal of Environmental Research and Public Health, 2022. 19(20).
1877	Hall, C.E., et al., Rates of, and factors associated with, common mental disorders in homeworking UK Government response employees’ during COVID-19: a cross-sectional survey and secondary data analysis. BMC Psychology, 2024. 12(1).
1878	Hall, C.E., et al., Examining the role of community resilience and social capital on mental health in public health emergency and disaster response: a scoping review. BMC Public Health, 2023. 23(1).
1879	Hall, D.M. and W.R. Scott, Early Stages in the Institutionalization of Integrated Project Delivery. Project Management Journal, 2019. 50(2): p. 128-143.
1880	Hall, G.C., et al., Observational safety study of specific outcomes after trivalent cell culture seasonal influenza vaccination (Optaflu®) among adults in THIN database of electronic UK primary healthcare records. Pharmacoepidemiology and Drug Safety, 2018. 27(1): p. 52-58.
1881	Hall, J.A. and R. Schwartz, Empathy present and future. Journal of Social Psychology, 2019. 159(3): p. 225-243.
1882	Hall, K.A.A. and K.S. Mitchell, The Affective Control Scale: Factor Structure and Associations With Posttraumatic Stress Symptoms in Trauma-Exposed Male Veterans. Psychological Trauma: Theory, Research, Practice, and Policy, 2022. 14(5): p. 812-820.
1883	Hallett, L.D. and M.R. Gerber, Human Papillomavirus Testing by Veterans Administration Women's Health Providers: Are They Adhering to Guidelines? Journal of Women's Health, 2018. 27(2): p. 179-182.
1884	Hällgren, M. and D.A. Buchanan, Leadership in a continuous crisis. Journal of Contingencies and Crisis Management, 2024. 32(4).
1885	Hallmaier-Wacker, L.K., et al., Incidence and aetiology of infant Gram-negative bacteraemia and meningitis: systematic review and meta-analysis. Archives of Disease in Childhood, 2022. 107(11): p. 988-994.
1886	Hamid, A.S., B. Mohamad, and A. Ismail, Internal crisis communication: exploring antecedents and consequences from a managerial viewpoint. Frontiers in Communication, 2024. 9.
1887	Hamit, L.C., et al., Adopting an ISO/IEC 27005:2011-based risk treatment plan to prevent patients from data theft. International Journal on Advanced Science, Engineering and Information Technology, 2020. 10(3): p. 914-919.
1888	Hamlin, L., et al., Comparison of Nurse-Midwife and Physician Birth Outcomes in the Military Health System. Policy, Politics, and Nursing Practice, 2021. 22(2): p. 105-113.
1889	Hamline, M.Y., et al., Hospital-to-home interventions, use, and satisfaction: A meta-analysis. Pediatrics, 2018. 142(5).
1890	Hamm, N.C., et al., Control charts for chronic disease surveillance: testing algorithm sensitivity to changes in data coding. BMC Public Health, 2022. 22(1).
1891	Hammad, M., et al., Frequency of Methicillin Resistant Staphylococcus Aureus carriers in Intensive Care Unit Staff of Tertiary Care Hospitals. Pakistan Armed Forces Medical Journal, 2024. 74(3): p. 785-789.
1892	Hammad, N.M., et al., Maintenance of Antibody Response in Egyptian Healthcare Workers Vaccinated with ChAdOx1 nCoV-19 Vaccine during Delta and Omicron Variants Pandemic: A Prospective Study. Vaccines, 2022. 10(10).
1893	Hammer, R.D., et al., Digital tumor board solutions have significan impact on case preparation. JCO Clinical Cancer Informatics, 2020. 4: p. 757-768.
1894	Hammett, P.J., et al., Proactive tobacco treatment for veterans with posttraumatic stress disorder. Psychological Trauma: Theory, Research, Practice, and Policy, 2021. 13(1): p. 114-122.
1895	Hamrick, H.C., et al., Moral Injury as a Mediator of the Associations Between Sexual Harassment and Mental Health Symptoms and Substance Use Among Women Veterans. Journal of Interpersonal Violence, 2022. 37(11-12): p. NP10007-NP10035.
1896	Han, K., et al., Systematic analysis of levels of evidence supporting Chinese clinical practice guidelines for gastrointestinal disease. Med, 2024. 5(9): p. 1112-1122.e3.
1897	Han, L., et al., Impact of complementary health approaches on opioid prescriptions among veterans with musculoskeletal disorders – A retrospective cohort study. Journal of Pain, 2025. 26.
1898	Han, Q., et al., Validation of the commercial coronary computed tomographic angiography artificial intelligence for coronary artery stenosis: a cross-sectional study. Quantitative Imaging in Medicine and Surgery, 2023. 13(6): p. 3789-3901.
1899	Han, X., et al., Multi-Task Time Series Forecasting Based on Graph Neural Networks. Entropy, 2023. 25(8).
1900	Hanczvikkel, A., et al., Nosocomial outbreak caused by disinfectant-resistant Serratia marcescens in an adult intensive care unit, Hungary, February to March 2022. Eurosurveillance, 2024. 29(26).
1901	Hand, W.R., et al., Effect of near real-time feedback tool in the electronic medical record on protocol compliance during laparoscopic cholecystectomy: a single-center retrospective analysis. Journal of Clinical Monitoring and Computing, 2022. 36(6): p. 1833-1839.
1902	Handfield, R., A. Apte, and D.J. Finkenstadt, Developing supply chain immunity for future pandemic disruptions. Journal of Humanitarian Logistics and Supply Chain Management, 2022. 12(4): p. 482-501.
1903	Handra, J., et al., A personalized genomic results e-booklet, co-designed and pilot-tested by families. PEC Innovation, 2022. 1.
1904	Hanif, F., et al., GAHBT: Genetic-Based Hashing Algorithm for Managing and Validating Health Data Integrity in Blockchain Technology. Blockchain in Healthcare Today, 2023. 6(2).
1905	Hann, M.C., et al., Early interventions in a US military FIRST episode psychosis program. Early Intervention in Psychiatry, 2018. 12(6): p. 1243-1249.
1906	Hanna, N. and D. Richards, The impact of multimodal communication on a shared mental model, trust, and commitment in human–intelligent virtual agent teams. Multimodal Technologies and Interaction, 2018. 2(3).
1907	Hanna, P., M. Erickson, and C. Walker, UK Higher Education staff experiences of moral injury during the COVID-19 pandemic. Higher Education, 2023. 86(5): p. 985-1002.
1908	Hansen, H., et al., Resisting the Objectification of Qualitative Research: The Unsilencing of Context, Researchers, and Noninterview Data. Organizational Research Methods, 2023.
1909	Hansen, M.A., et al., Demographics and clinical features associated with rates of electronic message utilization in the primary care setting. International Journal of Medical Informatics, 2024. 183.
1910	Hansen, M.F., et al., Collecting pieces for the ‘puzzle’: Nurses' intraprofessional collaboration in the hospital-to-home transition of older patients. Scandinavian Journal of Caring Sciences, 2024. 38(3): p. 792-801.
1911	Hanson, E.R., et al., Program Evaluation: exploring health disparities that impact chronic pain referrals within a VA Health Care System. Frontiers in Pain Research, 2023. 4.
1912	Hanying, Z., et al., Progress in research of genomic epidemiology of pathogenic fungi. Chinese Journal of Endemiology, 2022. 43(6): p. 981-986.
1913	Hao, J., et al., Qualitative research on the work experience of pharmacists in fever clinics and isolation wards of designated hospitals for novel coronavirus pneumonia (COVID-19). BMJ Open, 2021. 11(11).
1914	Haque, M., et al., Antimicrobial Prescribing Confidence and Knowledge Regarding Drug Resistance: Perception of Medical Students in Malaysia and the Implications. Antibiotics, 2022. 11(5).
1915	Haran, J.P. and B.A. McCormick, Aging, Frailty, and the Microbiome—How Dysbiosis Influences Human Aging and Disease. Gastroenterology, 2021. 160(2): p. 507-523.
1916	Harding, C.C., et al., Maternal chronic hypertension in women veterans. Health Services Research, 2024. 59(2).
1917	Hardiyanti, C., S. Kusumadewi, and R. Kurniawan, Evaluation of Success and Failure Factors for Maternal and Child Health in Integrated Healthcare Center Information Systems (IHCIS) Using the HOT-Fit Method. Journal of Information Systems Engineering and Business Intelligence, 2024. 10(1): p. 152-166.
1918	Hardy, C., et al., Organizing risk: Organization and management theory for the risk society. Academy of Management Annals, 2020. 14(2): p. 1032-1066.
1919	Hargrave, A.S., et al., Factors Associated with Military Sexual Trauma (MST) Disclosure During VA Screening Among Women Veterans. Journal of General Internal Medicine, 2023. 38(14): p. 3188-3197.
1920	Hargrave, A.S., et al., In their own words: Perspectives of IPV survivors on obtaining support within the healthcare system. PLoS ONE, 2024. 19(9).
1921	Hargrave, A.S., et al., Veterans Health Administration Screening for Military Sexual Trauma May Not Capture Over Half of Cases Among Midlife Women Veterans. Women's Health Issues, 2022. 32(5): p. 509-516.
1922	Harinder, A., et al. A design framework for evaluating changes in clinical communication systems. in 2015 Systems and Information Engineering Design Symposium, SIEDS 2015. 2015.
1923	Häring, I., et al., A performance-based tabular approach for joint systematic improvement of risk control and resilience applied to telecommunication grid, gas network, and ultrasound localization system. Environment Systems and Decisions, 2021. 41(2): p. 286-329.
1924	Harini, K., et al., Polymer-Based Antimicrobial Peptide Mimetics for Treating Multi-drug Resistant Infections: Therapy and Toxicity Evaluation. International Journal of Peptide Research and Therapeutics, 2024. 30(6).
1925	Haritha, T. and A. Anitha, Multi-Level Security in Healthcare by Integrating Lattice-Based Access Control and Blockchain- Based Smart Contracts System. IEEE Access, 2023. 11: p. 114322-114340.
1926	Haroz, E.E., et al., Comparing the predictive value of screening to the use of electronic health record data for detecting future suicidal thoughts and behavior in an urban pediatric emergency department: A preliminary analysis. Suicide and Life-Threatening Behavior, 2021. 51(6): p. 1189-1202.
1927	Haroz, E.E., et al., Reaching Those at Highest Risk for Suicide: Development of a Model Using Machine Learning Methods for use With Native American Communities. Suicide and Life-Threatening Behavior, 2020. 50(2): p. 422-436.
1928	Harper, K.L., et al., Trauma Exposure, Mental Health, and Mental Health Treatment Among LGBTQ+ Veterans and Nonveterans. Psychological Trauma: Theory, Research, Practice, and Policy, 2024.
1929	Harper, K.L., et al., Examining Differences in Mental Health and Mental Health Service Use Among Lesbian, Gay, Bisexual, and Heterosexual Veterans. Psychology of Sexual Orientation and Gender Diversity, 2024.
1930	Harper, K.L., et al., Discrepancies Between Electronic Records and Clinical Interview Diagnosis of PTSD: Differences in Mental Health Care Utilization. Psychological Services, 2022. 19(3): p. 463-470.
1931	Harper, K.L., et al., Experiences of Discrimination and Mental Health Treatment Seeking Among LGBQ+ Veterans. Psychology of Sexual Orientation and Gender Diversity, 2023.
1932	Harper, K.L., et al., Is Adequate Dose Adequate? An Examination of the Impact of Psychotherapy on Posttraumatic Stress Disorder Symptoms Utilizing Veterans Health Administration Medical Records. Psychological Services, 2024.
1933	Harriman, T.L., et al., Golden Hour Protocol for Preterm Infants: A Quality Improvement Project. Advances in Neonatal Care, 2018. 18(6): p. 462-470.
1934	Harrington, K.M., et al., Validation of an Electronic Medical Record–Based Algorithm for Identifying Posttraumatic Stress Disorder in U.S. Veterans. Journal of Traumatic Stress, 2019. 32(2): p. 226-237.
1935	Harris, H.C., et al., The effect of intestinal microbiota dysbiosis on growth and detection of carbapenemase-producing Enterobacterales within an in vitro gut model. Journal of Hospital Infection, 2021. 113: p. 1-9.
1936	Harrison, E.M., et al., Surgical site infection after gastrointestinal surgery in children: An international, multicentre, prospective cohort study. BMJ Global Health, 2020. 5(12).
1937	Harshini, B.V., et al. Implementing OTP Verification and Zero Trust Security for Role-Based Access Control in Medical Records. in 2024 3rd International Conference on Smart Technologies and Systems for Next Generation Computing, ICSTSN 2024. 2024.
1938	Hart, P.L., et al., Medical-surgical nurses' experiences as first responders during deterioration events: a qualitative study. Journal of Clinical Nursing, 2016. 25(21-22): p. 3241-3251.
1939	Hartman, E., et al., Sugammadex Effects on Hormonal Contraception Effectiveness: Implementation of Uniform Postoperative Teaching. Journal of Perianesthesia Nursing, 2021. 36(4): p. 351-358.
1940	Hartnett, J., K.D. Houston, and S.J. Rose, Augmentation of a Hospital Incident Command System to Support Continued Waves of the COVID-19 Pandemic. Journal of Healthcare Leadership, 2022. 14: p. 191-201.
1941	Harvey, L.R., et al., A retrospective chart review of trauma-related documentation in an Australian substance use treatment service. Drug and Alcohol Review, 2023. 42(2): p. 373-383.
1942	Harwood, S. and S. Eaves, Conceptualising technology, its development and future: The six genres of technology. Technological Forecasting and Social Change, 2020. 160.
1943	Háša, S. and P. Houdek, Managerial taboos: How the ideal of a manager may harm people and organizations. International Journal of Management Education, 2024. 22(2).
1944	Hasan, N.N., et al., Trait emotional intelligence profiles of professionals in Kuwait. Frontiers in Psychology, 2023. 14.
1945	Hasani, M., H. Gorji, and S. Panahi, Recognition of factors affecting the use of volunteer clinical forces in hospitals in Tehran: A qualitative study. Journal of Education and Health Promotion, 2021. 10(1).
1946	Haseeb, A., et al., Point Prevalence Survey of Antimicrobial Use and Resistance during the COVID-19 Era among Hospitals in Saudi Arabia and the Implications. Antibiotics, 2023. 12(11).
1947	Haseeb, A., et al., Impact of Positive Culture Reports of E. coli or MSSA on De-Escalation of Antibiotic Use in a Teaching Hospital in Pakistan and the Implications. Infection and Drug Resistance, 2023. 16: p. 77-86.
1948	Hashemi, F., et al., A comprehensive health effects assessment of the use of sanitizers and disinfectants during COVID-19 pandemic: a global survey. Environmental Science and Pollution Research, 2023. 30(28): p. 72368-72388.
1949	Hashmi, F.K., et al., A qualitative study exploring perceptions and attitudes of community pharmacists about extended pharmacy services in Lahore, Pakistan. BMC Health Services Research, 2017. 17(1).
1950	Hasin, D.S., et al., Chronic pain, cannabis legalisation, and cannabis use disorder among patients in the US Veterans Health Administration system, 2005 to 2019: a repeated, cross-sectional study. The Lancet Psychiatry, 2023. 10(11): p. 877-886.
1951	Hasin, D.S., et al., State Cannabis Legalization and Cannabis Use Disorder in the US Veterans Health Administration, 2005 to 2019. JAMA Psychiatry, 2023. 80(4): p. 380-388.
1952	Haskell, S.G., et al., Incident Cardiovascular Risk Factors among Men and Women Veterans after Return from Deployment. Medical Care, 2017. 55(11): p. 948-955.
1953	Haslam, S.A., et al., Tackling loneliness together: A three-tier social identity framework for social prescribing. Group Processes and Intergroup Relations, 2024. 27(5): p. 1128-1150.
1954	Hassan, A., et al., Therapeutic potential of novel mastoparan-chitosan nanoconstructs against clinical MDR Acinetobacter baumannii: In silico, in vitro and in vivo Studies. International Journal of Nanomedicine, 2021. 16: p. 3755-3773.
1955	Hassan, F.S. and A. Gutub, Novel embedding secrecy within images utilizing an improved interpolation-based reversible data hiding scheme. Journal of King Saud University - Computer and Information Sciences, 2022. 34(5): p. 2017-2030.
1956	Hassan, N., et al., Floating Fog: extending fog computing to vast waters for aerial users. Cluster Computing, 2023. 26(1): p. 181-195.
1957	Hassan, S., et al., Unethical Leadership: Review, Synthesis and Directions for Future Research. Journal of Business Ethics, 2023. 183(2): p. 511-550.
1958	Hassani, A., H.A. Halbusi, and O.E. Gharbaoui. Technological turbulence and innovation performance: mediating role of absorptive capacity in Industrial SMEs. in 2022 IEEE International Conference on Technology Management, Operations and Decisions, ICTMOD 2022. 2022.
1959	Hassani, H., X. Huang, and S. MacFeely, Enabling Digital Twins to Support the UN SDGs. Big Data and Cognitive Computing, 2022. 6(4).
1960	Hassannejad, R., et al., Changes in the burden and underlying causes of heart failure in the Eastern Mediterranean Region, 1990–2019: An analysis of the Global Burden of Disease Study 2019. eClinicalMedicine, 2023. 56.
1961	Hassanzadeh, H., et al., Efficacy of a 4-Antigen Staphylococcus aureus Vaccine in Spinal Surgery: The STaphylococcus aureus suRgical Inpatient Vaccine Efficacy (STRIVE) Randomized Clinical Trial. Clinical Infectious Diseases, 2023. 77(2): p. 312-320.
1962	Hatanaka, N., et al., Hypochlorous acid solution is a potent antiviral agent against SARS-CoV-2. Journal of Applied Microbiology, 2022. 132(2): p. 1496-1502.
1963	Hattke, F., D. Hensel, and J. Kalucza, Emotional Responses to Bureaucratic Red Tape. Public Administration Review, 2020. 80(1): p. 53-63.
1964	Haun, J.N., et al., Mission reconnect: Protocol for a mobile and web-based self-directed complementary and integrative health program for veterans and their partners. JMIR Research Protocols, 2019. 8(5).
1965	Haun, J.N., et al., Preliminary Evidence on the Association of Complementary and Integrative Health Care Program Participation and Medical Cost in Veterans. Military Medicine, 2023. 188(7-8): p. E1508-E1514.
1966	Haun, J.N., et al., Veterans’ lived experiences with the VA's Whole Health system and perceived impact on dimensions of wellness. Explore, 2024. 20(4): p. 554-561.
1967	Hausmann, L.R.M., et al., Racial and Ethnic Differences in Total Knee Arthroplasty in the Veterans Affairs Health Care System, 2001–2013. Arthritis Care and Research, 2017. 69(8): p. 1171-1178.
1968	Haux, R. Health Information Systems: Past, Present, Future-Revisited. in Studies in Health Technology and Informatics. 2022.
1969	Havaldar, R.R., et al., An Analysis of the Contaminants on Otoscopes of Otolaryngology Residents: An Observational Study. Indian Journal of Otolaryngology and Head and Neck Surgery, 2024. 76(4): p. 3386-3389.
1970	Havet, N., M. Huguet, and J. Tonietta, Night workers’ exposure to harshness factors in France: Lessons learned from the 2010 SUMER Survey. Revue d'Epidemiologie et de Sante Publique, 2017. 65(6): p. 397-407.
1971	Hawkes, T.D. and T.J. Bihl. Symbols to represent AI systems. in Proceedings of the IEEE National Aerospace Electronics Conference, NAECON. 2021.
1972	Hayajneh, A.A., et al., Differences in the number of stented coronary arteries based on the seven traditional obesity parameters among patients with coronary artery diseases undergoing cardiac catheterization. Electronic Journal of General Medicine, 2022. 19(5).
1973	Hayat, K., et al., Perspective of key healthcare professionals on antimicrobial resistance and stewardship programs: A multicenter cross-sectional study from Pakistan. Frontiers in Pharmacology, 2020. 10.
1974	Hayden, E.M., et al. Human Factors and Simulation in Emergency Medicine. in Academic Emergency Medicine. 2018.
1975	Hayes, C.J., et al., Medications for opioid use disorder: Predictors of early discontinuation and reduction of overdose risk in US military veterans by medication type. Addiction, 2024.
1976	Hayes, D., F. Cappa, and N.A. Le-Khac, An effective approach to mobile device management: Security and privacy issues associated with mobile applications. Digital Business, 2020. 1(1).
1977	Hayes, P., et al., Non-technical skills for emergency incident management teams: A literature review. Journal of Contingencies and Crisis Management, 2021. 29(2): p. 185-203.
1978	Hazaa, Y.M.H., F.A. Almaqtari, and A. Al-Swidi, Factors Influencing Crisis Management: A systematic review and synthesis for future research. Cogent Business and Management, 2021. 8(1).
1979	Hazen, B.T., et al., Toward understanding outcomes associated with data quality improvement. International Journal of Production Economics, 2017. 193: p. 737-747.
1980	Hazirolan, G., et al., Fecal carriage of extended-spectrum beta-lactamase and ampc beta-lactamase-producing enterobacteriaceae in a Turkish community. Nigerian Journal of Clinical Practice, 2018. 21(1): p. 81-86.
1981	He, J., et al., A comprehensive approach to stool donor screening for faecal microbiota transplantation in China. Microbial Cell Factories, 2021. 20(1).
1982	He, J., et al., Anti-inflammatory and anti-oxidative electrospun nanofiber membrane promotes diabetic wound healing via macrophage modulation. Journal of Nanobiotechnology, 2024. 22(1).
1983	He, J.L., et al., Construction and expression of vector with mip/flaA advantages epitope genes of legionella pneumophila. Journal of Sichuan University (Medical Science Edition), 2016. 47(1): p. 1-6.
1984	He, S., et al., Insights into the epidemiology of methicillin-resistant coagulase-negative Staphylococci carriage in community-based drug users. Journal of Infection and Public Health, 2020. 13(11): p. 1742-1748.
[truncated: 3,519 more rows]

## Sheet: excluded articles by abstract
1	Abad, C.L., et al., Reducing transmission of methicillin-resistant staphylococcus aureus and vancomycin-resistant enterococcus in the ICU - An update on prevention and infection control practices. Journal of Clinical Outcomes Management, 2014. 21(5): p. 218-232.
[truncated: 333 more rows]

[truncated: 3 more sheets: excluded,not english, excluded,no full text, excluded,lake of criteria]
